# Supplementary material for: Modulation of Macrophage Activities in Proliferation, Lysosome, and Phagosome by the Nonspecific Immunostimulator, Mica
Source: PLoS One. 2015 Feb 10;10(2):e0117838. doi: 10.1371/journal.pone.0117838 (PMC4323240; doi:10.1371/journal.pone.0117838)
Supplement: S1 Table — (XLSX) [file pone.0117838.s001.xlsx]

## Sheet: Table S1
Table S1. Clustering result of all gens showing altered expression after MFP treatment.
Gene symbol	12 h		48 h		QTC clustering No.	Target ID
	Fold changes	p-value	Fold changes	p-value
1500011K16Rik	1.12 ± 0.06	1	2.55 ± 0.06	p < 0.001	Cluster 1	ILMN_1212605
LOC100047261	1.69 ± 0.18	p < 0.001	4.55 ± 0.19	p < 0.001	Cluster 1	ILMN_1256219
LOC100045864	1.23 ± 0.07	0.441	2.17 ± 0.11	p < 0.001	Cluster 1	ILMN_1248382
LOC100045005	1.44 ± 0.19	0.102	2.53 ± 0.22	p < 0.001	Cluster 1	ILMN_1238838
LOC676389	1.21 ± 0.15	1	2.59 ± 0.13	p < 0.001	Cluster 1	ILMN_2756678
LOC674135	1.1 ± 0.41	1	2.95 ± 0.43	p < 0.001	Cluster 1	ILMN_2732816
Parp4	1.54 ± 0.36	0.09	2.68 ± 0.36	p < 0.001	Cluster 1	ILMN_2758215
E130102H24Rik	1.34 ± 0.24	0.681	2.06 ± 0.21	p < 0.001	Cluster 1	ILMN_2647694
EG667410	1.52 ± 0.05	0.111	2.02 ± 0.05	p < 0.001	Cluster 1	ILMN_2605935
Iqwd1	1.33 ± 0.14	0.74	2.32 ± 0.2	p < 0.001	Cluster 1	ILMN_2608666
2610307O08Rik	1.24 ± 0.42	1	2.27 ± 0.36	p < 0.001	Cluster 1	ILMN_2736197
5430411K18Rik	1.23 ± 0.18	1	2.15 ± 0.14	p < 0.001	Cluster 1	ILMN_2722131
Wdr7	2.03 ± 0.03	p < 0.001	2.69 ± 0.01	p < 0.001	Cluster 1	ILMN_2466601
LOC638935	2.03 ± 0.13	p < 0.001	2.36 ± 0.15	p < 0.001	Cluster 1	ILMN_1251972
EG665369	1.72 ± 0.31	0.004	2.34 ± 0.44	p < 0.001	Cluster 1	ILMN_1236624
1810013L24Rik	1.29 ± 0.04	0.967	2.22 ± 0.04	p < 0.001	Cluster 1	ILMN_1260569
Lrrc51	1.24 ± 0.16	1	2.2 ± 0.19	p < 0.001	Cluster 1	ILMN_1258770
EG546143	1.34 ± 0.23	0.661	2 ± 0.15	p < 0.001	Cluster 1	ILMN_1257755
Epb4.1l1	1.45 ± 0.1	0.257	3.1 ± 0.19	p < 0.001	Cluster 1	ILMN_1217998
EG433865	1.64 ± 0.09	0.027	4.01 ± 0.11	p < 0.001	Cluster 1	ILMN_1213020
Lst1	1.54 ± 0.07	0.017	2.28 ± 0.08	p < 0.001	Cluster 1	ILMN_2609323
Sh2d6	1.42 ± 0.09	0.341	7.38 ± 0.06	p < 0.001	Cluster 1	ILMN_1239727
LOC380839	1.57 ± 0.04	0.061	2.07 ± 0.06	p < 0.001	Cluster 1	ILMN_1238314
LOC331239	1.09 ± 0.23	1	2.32 ± 0.21	p < 0.001	Cluster 1	ILMN_1232265
Lrrfip2	1.27 ± 0.11	1	2.07 ± 0.12	p < 0.001	Cluster 1	ILMN_2732034
D330001F17Rik	1.85 ± 0.18	p < 0.001	3.95 ± 0.17	p < 0.001	Cluster 1	ILMN_2613806
B230312C02Rik	1.08 ± 0.11	1	2.23 ± 0.16	p < 0.001	Cluster 1	ILMN_1236176
2210010N04Rik	2.28 ± 0.14	p < 0.001	4.7 ± 0.21	p < 0.001	Cluster 1	ILMN_2752436
LOC245892	3.31 ± 0.4	p < 0.001	3.61 ± 0.2	p < 0.001	Cluster 1	ILMN_1230065
Layn	2.02 ± 0.19	p < 0.001	2.19 ± 0.09	p < 0.001	Cluster 1	ILMN_1257873
A630082K20Rik	1.42 ± 0.06	0.195	2.62 ± 0.06	p < 0.001	Cluster 1	ILMN_2595814
Wwp1	1.37 ± 0.14	0.527	2.92 ± 0.21	p < 0.001	Cluster 1	ILMN_1243215
Snx13	1.33 ± 0.21	0.721	3.26 ± 0.18	p < 0.001	Cluster 1	ILMN_1260440
LOC234882	1.22 ± 0.1	0.41	2.07 ± 0.24	p < 0.001	Cluster 1	ILMN_1216674
C77080	1.27 ± 0.13	0.793	2.34 ± 0.08	p < 0.001	Cluster 1	ILMN_2696592
2410006H16Rik	1.1 ± 0.09	1	2.72 ± 0.1	p < 0.001	Cluster 1	ILMN_1231490
1500011B03Rik	1.46 ± 0.16	0.229	2.01 ± 0.23	p < 0.001	Cluster 1	ILMN_2500434
LOC100047353	1.31 ± 0.13	0.763	2.39 ± 0.29	p < 0.001	Cluster 1	ILMN_2705119
LOC100046770	1.06 ± 0.12	1	3.08 ± 0.12	p < 0.001	Cluster 1	ILMN_1247199
LOC100046608	1.24 ± 0.08	1	2.02 ± 0.05	p < 0.001	Cluster 1	ILMN_1249366
LOC100046120	1.2 ± 0.13	1	3.63 ± 0.18	p < 0.001	Cluster 1	ILMN_2727153
LOC100045280	1.1 ± 0.13	1	2.51 ± 0.19	p < 0.001	Cluster 1	ILMN_1248388
LOC100044842	1.12 ± 0.25	1	2 ± 0.25	p < 0.001	Cluster 1	ILMN_2672789
LOC100048858	2.42 ± 0.16	p < 0.001	2.63 ± 0.25	p < 0.001	Cluster 1	ILMN_2655510
LOC100044298	1.66 ± 0.21	0.002	2.33 ± 0.16	p < 0.001	Cluster 1	ILMN_2629030
LOC100044190	1.34 ± 0.03	0.645	2.45 ± 0.19	p < 0.001	Cluster 1	ILMN_2633386
2310043N10Rik	1.38 ± 0.16	0.504	3.69 ± 0.13	p < 0.001	Cluster 1	ILMN_2493030
Rnu6	1.32 ± 0.19	0.377	3.62 ± 0.17	p < 0.001	Cluster 1	ILMN_2959272
H2-Q6	1.38 ± 0.32	0.231	3.71 ± 0.39	p < 0.001	Cluster 1	ILMN_2675337
Itfg3	1.16 ± 0.08	1	2.21 ± 0.07	p < 0.001	Cluster 1	ILMN_2748941
Cd200r2	1.76 ± 0.13	0.005	2.4 ± 0.22	p < 0.001	Cluster 1	ILMN_2688180
Ugt1a7c	1.22 ± 0.29	1	2.6 ± 0.36	p < 0.001	Cluster 1	ILMN_1225921
Ugt1a10	1.36 ± 0.1	0.229	3.24 ± 0.11	p < 0.001	Cluster 1	ILMN_2930203
BC062185	1.66 ± 0.18	0.014	2.28 ± 0.16	p < 0.001	Cluster 1	ILMN_1229566
Rusc2	2.18 ± 0.14	p < 0.001	2.72 ± 0.03	p < 0.001	Cluster 1	ILMN_3159149
Tbc1d2	2.18 ± 0.07	p < 0.001	3.1 ± 0.12	p < 0.001	Cluster 1	ILMN_3140913
Bst2	1.49 ± 0.3	0.166	2.02 ± 0.36	p < 0.001	Cluster 1	ILMN_1224110
Trim45	1.36 ± 0.19	0.6	2.19 ± 0.19	p < 0.001	Cluster 1	ILMN_2454919
Arhgef4	1.28 ± 0.2	1	2.22 ± 0.1	p < 0.001	Cluster 1	ILMN_2760548
AI851790	1.71 ± 0.08	0.011	2.27 ± 0.15	p < 0.001	Cluster 1	ILMN_2475795
Pld4	1.17 ± 0.1	1	2.58 ± 0.09	p < 0.001	Cluster 1	ILMN_1234223
Aadacl1	1.76 ± 0.04	p < 0.001	2.49 ± 0.05	p < 0.001	Cluster 1	ILMN_2949021
Gpr107	1.27 ± 0.13	1	2.08 ± 0.2	p < 0.001	Cluster 1	ILMN_1244835
Ptrh1	1.85 ± 0.09	0.001	2.01 ± 0.06	p < 0.001	Cluster 1	ILMN_2812645
Rcsd1	1.24 ± 0.11	1	3.05 ± 0.11	p < 0.001	Cluster 1	ILMN_1250704
Tmem205	1.17 ± 0.07	1	2.07 ± 0.15	p < 0.001	Cluster 1	ILMN_2601378
MGC18837	1.31 ± 0.06	0.691	2.11 ± 0.11	p < 0.001	Cluster 1	ILMN_2601379
Klhdc1	1.27 ± 0.11	1	2.07 ± 0.13	p < 0.001	Cluster 1	ILMN_2843019
Hist2h2aa2	1.34 ± 0.03	0.695	5.09 ± 0.03	p < 0.001	Cluster 1	ILMN_1242167
Hist1h2bj	1.25 ± 0.17	1	2.66 ± 0.23	p < 0.001	Cluster 1	ILMN_2652511
Hist1h2bh	1.26 ± 0.19	1	2.16 ± 0.04	p < 0.001	Cluster 1	ILMN_2716195
Hist1h2bf	1.16 ± 0.33	1	2.28 ± 0.32	p < 0.001	Cluster 1	ILMN_2719202
Hist1h2be	1.31 ± 0.08	0.895	2.74 ± 0.12	p < 0.001	Cluster 1	ILMN_1252995
Trp53inp2	1.83 ± 0.29	0.002	4.52 ± 0.28	p < 0.001	Cluster 1	ILMN_2457585
Lrrc8	1.34 ± 0.14	0.657	6.58 ± 0.12	p < 0.001	Cluster 1	ILMN_2744193
9330177P20Rik	1.2 ± 0.09	1	2.12 ± 0.09	p < 0.001	Cluster 1	ILMN_2724005
Tsr1	1.28 ± 0.12	1	2.2 ± 0.1	p < 0.001	Cluster 1	ILMN_2644061
Tmem154	2.52 ± 0.03	p < 0.001	5.06 ± 0.01	p < 0.001	Cluster 1	ILMN_1237114
Gchfr	1.54 ± 0.2	0.094	2.86 ± 0.14	p < 0.001	Cluster 1	ILMN_2744603
Dock6	1.27 ± 0.17	1	2.41 ± 0.13	p < 0.001	Cluster 1	ILMN_2760963
Dusp4	1.38 ± 0.05	0.024	2.23 ± 0.08	p < 0.001	Cluster 1	ILMN_2450767
Dpep2	1.18 ± 0.26	1	7.68 ± 0.24	p < 0.001	Cluster 1	ILMN_2692315
Arhgap18	1.36 ± 0.15	0.589	2.12 ± 0.15	p < 0.001	Cluster 1	ILMN_1248002
Pgcp	1.11 ± 0.2	1	2.16 ± 0.27	p < 0.001	Cluster 1	ILMN_2710121
Hist1h2bk	1.21 ± 0.22	1	2.49 ± 0.24	p < 0.001	Cluster 1	ILMN_2636781
Tnfrsf26	1.67 ± 0.16	0.018	3.17 ± 0.18	p < 0.001	Cluster 1	ILMN_2479124
E330009J07Rik	1.96 ± 0.12	p < 0.001	2.1 ± 0.08	p < 0.001	Cluster 1	ILMN_2457773
Ppm1k	1.49 ± 0.11	0.156	2.18 ± 0.11	p < 0.001	Cluster 1	ILMN_2923615
Fam171b	1.51 ± 0.18	0.128	3.4 ± 0.12	p < 0.001	Cluster 1	ILMN_1212907
Osbpl8	1.59 ± 0.21	0.05	2.12 ± 0.18	p < 0.001	Cluster 1	ILMN_2632008
Snx33	1.59 ± 0.16	0.049	3.09 ± 0.19	p < 0.001	Cluster 1	ILMN_1212693
Chchd10	1.21 ± 0.24	1	7.23 ± 0.05	p < 0.001	Cluster 1	ILMN_2749037
C130026I21Rik	1.45 ± 0.37	0.242	2.48 ± 0.24	p < 0.001	Cluster 1	ILMN_1234720
Ralgps1	1.37 ± 0.16	0.547	2.65 ± 0.07	p < 0.001	Cluster 1	ILMN_1230211
9130415E20Rik	1.27 ± 0.19	0.792	2.54 ± 0.08	p < 0.001	Cluster 1	ILMN_1251143
Trib3	2.23 ± 0.13	p < 0.001	5.25 ± 0.03	p < 0.001	Cluster 1	ILMN_1225528
Gpt2	1.74 ± 0.15	0.003	2.31 ± 0.07	p < 0.001	Cluster 1	ILMN_1234702
Fnip1	1.36 ± 0.07	0.201	2.17 ± 0.12	p < 0.001	Cluster 1	ILMN_2725155
Ticam2	2.17 ± 0.09	p < 0.001	3.6 ± 0.11	p < 0.001	Cluster 1	ILMN_2955020
Fam164a	1.07 ± 0.25	1	2.45 ± 0.11	p < 0.001	Cluster 1	ILMN_1221011
Amdhd2	2.46 ± 0.23	p < 0.001	3.06 ± 0.14	p < 0.001	Cluster 1	ILMN_2831944
Mfsd7a	1.2 ± 0.26	1	3.44 ± 0.07	p < 0.001	Cluster 1	ILMN_2766105
Lrp12	2.21 ± 0.07	p < 0.001	4.54 ± 0.03	p < 0.001	Cluster 1	ILMN_2819951
Ddx26b	1.2 ± 0.22	1	2.07 ± 0.19	p < 0.001	Cluster 1	ILMN_1224487
Slc17a5	1.23 ± 0.25	1	2.33 ± 0.18	p < 0.001	Cluster 1	ILMN_1216788
Gramd1b	1.67 ± 0.11	0.014	2.09 ± 0.11	p < 0.001	Cluster 1	ILMN_2646411
A930008A22Rik	1.4 ± 0.09	0.265	2.18 ± 0.21	p < 0.001	Cluster 1	ILMN_2423730
Vwa5a	1.31 ± 0.19	0.832	2.66 ± 0.2	p < 0.001	Cluster 1	ILMN_2850792
B230312A22Rik	1.95 ± 0.19	p < 0.001	2.38 ± 0.24	p < 0.001	Cluster 1	ILMN_2603662
8030451K01Rik	1.41 ± 0.07	0.365	2.66 ± 0.12	p < 0.001	Cluster 1	ILMN_2438516
Irak2	1.22 ± 0.24	1	2.19 ± 0.09	p < 0.001	Cluster 1	ILMN_2937738
Cd40	1.28 ± 0.29	1	5.53 ± 0.3	p < 0.001	Cluster 1	ILMN_3115796
BC031353	2.06 ± 0.19	p < 0.001	2.26 ± 0.21	p < 0.001	Cluster 1	ILMN_2757807
Dennd1c	1.23 ± 0.05	1	2.12 ± 0.25	p < 0.001	Cluster 1	ILMN_2672353
Aldh1l2	1.95 ± 0.11	p < 0.001	4.19 ± 0.07	p < 0.001	Cluster 1	ILMN_2757008
Hbp1	1.83 ± 0.03	p < 0.001	3.19 ± 0.02	p < 0.001	Cluster 1	ILMN_2773012
Gab3	1.68 ± 0.14	0.017	2.22 ± 0.1	p < 0.001	Cluster 1	ILMN_1226514
Dner	1.22 ± 0.21	1	3.63 ± 0.05	p < 0.001	Cluster 1	ILMN_1243949
Jarid1b	1.58 ± 0.17	0.055	2.85 ± 0.17	p < 0.001	Cluster 1	ILMN_2777722
Plk2	2.8 ± 0.2	p < 0.001	3.41 ± 0.16	p < 0.001	Cluster 1	ILMN_1260448
Stx3	1.57 ± 0.19	0.05	3.05 ± 0.13	p < 0.001	Cluster 1	ILMN_3162879
Zfand3	1.14 ± 0.23	1	2.16 ± 0.25	p < 0.001	Cluster 1	ILMN_2753096
Soat2	2.56 ± 0.09	p < 0.001	3 ± 0.13	p < 0.001	Cluster 1	ILMN_1227282
Cth	2.2 ± 0.28	p < 0.001	2.7 ± 0.2	p < 0.001	Cluster 1	ILMN_2733193
St6gal1	2.08 ± 0.1	p < 0.001	5.49 ± 0.13	p < 0.001	Cluster 1	ILMN_2705166
AW549877	1.1 ± 0.1	1	2.02 ± 0.11	p < 0.001	Cluster 1	ILMN_1237132
Plekhb2	1.45 ± 0.07	0.085	2.41 ± 0.05	p < 0.001	Cluster 1	ILMN_2731769
Sft2d2	1.16 ± 0.02	1	2.26 ± 0.05	p < 0.001	Cluster 1	ILMN_1260046
2010005O13Rik	1.2 ± 0.16	1	2.57 ± 0.13	p < 0.001	Cluster 1	ILMN_2488997
Rnf185	1.33 ± 0.08	0.707	2.02 ± 0.03	p < 0.001	Cluster 1	ILMN_2643067
Angptl6	2.29 ± 0.04	p < 0.001	11.33 ± 0.03	p < 0.001	Cluster 1	ILMN_2643534
Mgl2	2.63 ± 0.17	p < 0.001	2.8 ± 0.17	p < 0.001	Cluster 1	ILMN_2707319
Mib2	2.31 ± 0.07	p < 0.001	2.98 ± 0.13	p < 0.001	Cluster 1	ILMN_2769393
Ugt1a6a	1.1 ± 0.08	1	2.24 ± 0.04	p < 0.001	Cluster 1	ILMN_2795317
Sesn2	1.47 ± 0.55	0.206	2.13 ± 0.76	p < 0.001	Cluster 1	ILMN_2948945
Apoa1bp	1.12 ± 0.2	1	2.09 ± 0.21	p < 0.001	Cluster 1	ILMN_1240276
Lims2	2.13 ± 0.14	p < 0.001	2.67 ± 0.04	p < 0.001	Cluster 1	ILMN_2942674
Fcgr4	2.07 ± 0.26	p < 0.001	8.07 ± 0.2	p < 0.001	Cluster 1	ILMN_2631161
Osbpl2	1.22 ± 0.13	1	2.52 ± 0.13	p < 0.001	Cluster 1	ILMN_1259132
Ogt	1.23 ± 0.12	1	2.03 ± 0.14	p < 0.001	Cluster 1	ILMN_1247078
Dgkg	1.05 ± 0.13	1	2.63 ± 0.1	p < 0.001	Cluster 1	ILMN_1237518
1700088E04Rik	1.77 ± 0.27	0.005	2.62 ± 0.22	p < 0.001	Cluster 1	ILMN_1239196
Macrod1	1.07 ± 0.09	1	2.68 ± 0.14	p < 0.001	Cluster 1	ILMN_2683986
Pla1a	1 ± 0.14	1	2.29 ± 0.13	p < 0.001	Cluster 1	ILMN_2974343
Abhd4	1.43 ± 0.15	0.307	2.75 ± 0.19	p < 0.001	Cluster 1	ILMN_2713464
Cyp4v3	2.48 ± 0.08	p < 0.001	4.51 ± 0.13	p < 0.001	Cluster 1	ILMN_1251504
Hsd3b7	1.34 ± 0.17	0.448	2.16 ± 0.2	p < 0.001	Cluster 1	ILMN_3114124
Creld1	1.34 ± 0.08	0.394	2.22 ± 0.05	p < 0.001	Cluster 1	ILMN_1232170
Sdsl	1.21 ± 0.11	1	2.25 ± 0.11	p < 0.001	Cluster 1	ILMN_1231627
B230342M21Rik	1.96 ± 0.15	p < 0.001	6.22 ± 0.14	p < 0.001	Cluster 1	ILMN_1224250
4930504E06Rik	2.04 ± 0.18	p < 0.001	3.09 ± 0.01	p < 0.001	Cluster 1	ILMN_1237664
Pla2g15	1.25 ± 0.15	0.974	2.55 ± 0.09	p < 0.001	Cluster 1	ILMN_1257060
Fblim1	1.43 ± 0.08	0.105	2.13 ± 0.08	p < 0.001	Cluster 1	ILMN_2837671
1110003E01Rik	1.55 ± 0.19	0.007	2.73 ± 0.22	p < 0.001	Cluster 1	ILMN_1225158
Zfand2a	1.42 ± 0.13	0.017	2.21 ± 0.08	p < 0.001	Cluster 1	ILMN_1230489
Bbc3	1.31 ± 0.06	0.75	2.75 ± 0.1	p < 0.001	Cluster 1	ILMN_2920736
Oxr1	1.13 ± 0.11	1	2.13 ± 0.22	p < 0.001	Cluster 1	ILMN_2697390
Cyp4f13	1.59 ± 0.14	0.045	3.64 ± 0.12	p < 0.001	Cluster 1	ILMN_3006911
Mvp	1.3 ± 0.12	0.487	2.06 ± 0.26	p < 0.001	Cluster 1	ILMN_2887065
Hps3	1.1 ± 0.1	1	2.29 ± 0.14	p < 0.001	Cluster 1	ILMN_1229418
Ghitm	1.29 ± 0.1	1	2.41 ± 0.07	p < 0.001	Cluster 1	ILMN_1231264
Ttyh2	1.26 ± 0.03	1	2.68 ± 0.16	p < 0.001	Cluster 1	ILMN_2491860
Gtf2ird2	1.14 ± 0.43	1	2.1 ± 0.35	p < 0.001	Cluster 1	ILMN_1242837
Tle6	1.82 ± 0.14	0.002	3.24 ± 0.2	p < 0.001	Cluster 1	ILMN_2900617
Trim33	1.19 ± 0.24	1	2.2 ± 0.21	p < 0.001	Cluster 1	ILMN_2440399
Gpnmb	2.95 ± 0.14	p < 0.001	8.25 ± 0.07	p < 0.001	Cluster 1	ILMN_1236420
Fgd6	1.42 ± 0.12	0.294	2.04 ± 0.05	p < 0.001	Cluster 1	ILMN_2894961
Csprs	4.24 ± 0.11	p < 0.001	8.84 ± 0.13	p < 0.001	Cluster 1	ILMN_2661289
Glce	1.46 ± 0.14	0.222	2.77 ± 0.28	p < 0.001	Cluster 1	ILMN_2433946
Rab3d	1.29 ± 0.02	0.934	2.02 ± 0.09	p < 0.001	Cluster 1	ILMN_2588737
Sil1	1.01 ± 0.05	1	2.33 ± 0.08	p < 0.001	Cluster 1	ILMN_2720930
Acox3	1.31 ± 0.17	0.876	2.07 ± 0.03	p < 0.001	Cluster 1	ILMN_2949844
Atf5	1.74 ± 0.07	0.004	3.44 ± 0.04	p < 0.001	Cluster 1	ILMN_2646985
Nfkbiz	1.62 ± 0.13	0.035	2.14 ± 0.13	p < 0.001	Cluster 1	ILMN_2755008
Rilpl2	2.5 ± 0.06	p < 0.001	4.3 ± 0.14	p < 0.001	Cluster 1	ILMN_2833985
BC003324	1.76 ± 0.3	0.006	3.43 ± 0.4	p < 0.001	Cluster 1	ILMN_2763710
Gpr146	1.32 ± 0.11	0.815	2.27 ± 0.05	p < 0.001	Cluster 1	ILMN_2678521
Mscp	1.29 ± 0.15	0.978	2.91 ± 0.06	p < 0.001	Cluster 1	ILMN_2696609
Pigh	1.15 ± 0.3	1	2.12 ± 0.15	p < 0.001	Cluster 1	ILMN_1238592
St5	1.12 ± 0.23	1	2.63 ± 0.16	p < 0.001	Cluster 1	ILMN_3154820
Rhbdd1	1.31 ± 0.13	0.48	2.54 ± 0.12	p < 0.001	Cluster 1	ILMN_2680086
Srxn1	1.49 ± 0.06	0.025	2.11 ± 0.17	p < 0.001	Cluster 1	ILMN_2677772
Slamf9	1.58 ± 0.13	0.06	4.52 ± 0.06	p < 0.001	Cluster 1	ILMN_2663249
Ndfip2	1.42 ± 0.2	0.339	2.35 ± 0.41	p < 0.001	Cluster 1	ILMN_1247636
Tmem49	1.06 ± 0.06	1	2.12 ± 0.11	p < 0.001	Cluster 1	ILMN_2616768
Gns	1.2 ± 0.13	0.621	2.09 ± 0.09	p < 0.001	Cluster 1	ILMN_1248555
Ascc2	1.17 ± 0.11	p < 0.001	2.1 ± 0.09	p < 0.001	Cluster 1	ILMN_1241675
4930455F23Rik	1.86 ± 0.09	p < 0.001	2.03 ± 0.18	p < 0.001	Cluster 1	ILMN_2769153
Rnf145	1.01 ± 0.03	1	2.04 ± 0.16	p < 0.001	Cluster 1	ILMN_2678851
Arpc5l	1.17 ± 0.12	1	2.21 ± 0.15	p < 0.001	Cluster 1	ILMN_2626260
Lonp1	1.76 ± 0.18	0.001	2.22 ± 0.2	p < 0.001	Cluster 1	ILMN_2719163
D9Ertd392e	1.09 ± 0.16	1	3.05 ± 0.11	p < 0.001	Cluster 1	ILMN_1227277
Cda	2.18 ± 0.15	p < 0.001	2.67 ± 0.11	p < 0.001	Cluster 1	ILMN_2728088
Fbxl20	1.31 ± 0.24	0.872	2.04 ± 0.27	p < 0.001	Cluster 1	ILMN_2729097
Cyb5r1	1.52 ± 0.12	0.102	3.89 ± 0.15	p < 0.001	Cluster 1	ILMN_1243370
Tmem38b	1.24 ± 0.11	0.381	2.04 ± 0.06	p < 0.001	Cluster 1	ILMN_2795791
Acad10	1.35 ± 0.04	0.627	2.32 ± 0.08	p < 0.001	Cluster 1	ILMN_2821158
Coasy	1.24 ± 0.07	0.975	2.12 ± 0.09	p < 0.001	Cluster 1	ILMN_2741236
Slc46a3	2.81 ± 0.09	p < 0.001	5.81 ± 0.09	p < 0.001	Cluster 1	ILMN_2627733
Arhgef3	1.48 ± 0.13	0.195	3.75 ± 0.19	p < 0.001	Cluster 1	ILMN_2645208
Kctd6	1.19 ± 0.18	1	3.13 ± 0.13	p < 0.001	Cluster 1	ILMN_2974117
Tbc1d9	1.9 ± 0.27	0.001	2.73 ± 0.21	p < 0.001	Cluster 1	ILMN_1228165
4933428A15Rik	1.48 ± 0.25	0.174	2.05 ± 0.12	p < 0.001	Cluster 1	ILMN_2499264
Slc25a33	1.28 ± 0.11	0.818	2.41 ± 0.17	p < 0.001	Cluster 1	ILMN_2761046
Qpct	1.74 ± 0.27	0.006	8.35 ± 0.08	p < 0.001	Cluster 1	ILMN_2814865
Mospd1	1.57 ± 0.13	0.059	3.48 ± 0.14	p < 0.001	Cluster 1	ILMN_3006931
Slc39a11	1.24 ± 0.16	0.91	2.75 ± 0.15	p < 0.001	Cluster 1	ILMN_2668706
Tnfaip8l2	1.4 ± 0.08	0.422	2.98 ± 0.15	p < 0.001	Cluster 1	ILMN_2878979
Ypel5	1.62 ± 0.18	0.034	4.19 ± 0.16	p < 0.001	Cluster 1	ILMN_1251071
1700023M03Rik	1.66 ± 0.1	0.022	2.41 ± 0.02	p < 0.001	Cluster 1	ILMN_2621909
1810027O10Rik	1.44 ± 0.06	0.003	2.17 ± 0.08	p < 0.001	Cluster 1	ILMN_2875089
Ms4a6d	1.03 ± 0.09	1	5.27 ± 0.05	p < 0.001	Cluster 1	ILMN_1241695
Arl8a	1.21 ± 0.33	1	2.03 ± 0.24	p < 0.001	Cluster 1	ILMN_2680781
Mocos	2.66 ± 0.2	p < 0.001	3.24 ± 0.13	p < 0.001	Cluster 1	ILMN_2906489
Tmbim6	1.1 ± 0.14	1	2.19 ± 0.14	p < 0.001	Cluster 1	ILMN_2697248
Rnaset2b	1.08 ± 0.03	1	2.02 ± 0.07	p < 0.001	Cluster 1	ILMN_3026198
Leprotl1	1.41 ± 0.22	0.237	3.91 ± 0.17	p < 0.001	Cluster 1	ILMN_1257244
5730405I09Rik	1.22 ± 0.06	1	4.47 ± 0.08	p < 0.001	Cluster 1	ILMN_1245446
1600012H06Rik	1.15 ± 0.39	1	2.5 ± 0.39	p < 0.001	Cluster 1	ILMN_3009738
Tmem86a	1.34 ± 0.2	0.658	3.14 ± 0.05	p < 0.001	Cluster 1	ILMN_2645662
Dcxr	1.2 ± 0.19	1	3.75 ± 0.21	p < 0.001	Cluster 1	ILMN_2868280
5033414D02Rik	1.57 ± 0.15	0.002	2.04 ± 0.15	p < 0.001	Cluster 1	ILMN_2818396
Ccdc130	1.4 ± 0.19	0.257	2.06 ± 0.18	p < 0.001	Cluster 1	ILMN_2756733
Slc25a37	1.15 ± 0.12	1	2.65 ± 0.14	p < 0.001	Cluster 1	ILMN_2696610
Necap1	1.33 ± 0.02	0.485	2.11 ± 0.04	p < 0.001	Cluster 1	ILMN_1240590
Cpeb4	1.78 ± 0.17	0.004	2.82 ± 0.11	p < 0.001	Cluster 1	ILMN_1257184
Atg12	1.28 ± 0.09	0.986	2.24 ± 0.08	p < 0.001	Cluster 1	ILMN_2663570
Pkp2	1.45 ± 0.14	0.246	2.23 ± 0.14	p < 0.001	Cluster 1	ILMN_2637122
Tmem77	1.42 ± 0.1	0.185	2.26 ± 0.06	p < 0.001	Cluster 1	ILMN_3051608
Trappc6a	1.56 ± 0.14	0.056	2.69 ± 0.1	p < 0.001	Cluster 1	ILMN_2643057
Acadsb	1.25 ± 0.13	1	2.16 ± 0.03	p < 0.001	Cluster 1	ILMN_2614728
Lztr1	1.05 ± 0.25	1	2.09 ± 0.27	p < 0.001	Cluster 1	ILMN_2681492
Pnpla2	1.15 ± 0.13	1	2.11 ± 0.01	p < 0.001	Cluster 1	ILMN_2687745
Map1lc3a	1.11 ± 0.15	1	2.54 ± 0.16	p < 0.001	Cluster 1	ILMN_2832682
Gdpd1	2.17 ± 0.2	p < 0.001	3.82 ± 0.1	p < 0.001	Cluster 1	ILMN_2683528
Adamtsl5	1.02 ± 0.21	1	3.17 ± 0.14	p < 0.001	Cluster 1	ILMN_2692399
Aig1	2.26 ± 0.1	p < 0.001	2.51 ± 0.12	p < 0.001	Cluster 1	ILMN_1227386
Nenf	1.18 ± 0.07	1	2.06 ± 0.21	p < 0.001	Cluster 1	ILMN_2941728
Prr13	1.54 ± 0.04	p < 0.001	2.41 ± 0.08	p < 0.001	Cluster 1	ILMN_2657516
Ypel3	1.88 ± 0.27	p < 0.001	6.57 ± 0.22	p < 0.001	Cluster 1	ILMN_3132898
Slc31a2	1.71 ± 0.16	0.011	2.27 ± 0.29	p < 0.001	Cluster 1	ILMN_2634656
Rab22a	1.26 ± 0.16	1	2.02 ± 0.31	p < 0.001	Cluster 1	ILMN_2963223
Cyp27a1	1.54 ± 0.06	0.074	2.28 ± 0.06	p < 0.001	Cluster 1	ILMN_2620326
Echdc3	1.85 ± 0.13	0.001	2.1 ± 0.13	p < 0.001	Cluster 1	ILMN_1234901
Atp6v1g1	1.11 ± 0.25	1	2.36 ± 0.26	p < 0.001	Cluster 1	ILMN_2928875
Ern1	1.43 ± 0.06	0.316	2.92 ± 0.09	p < 0.001	Cluster 1	ILMN_2502860
Ube1l	1.36 ± 0.17	0.506	2.25 ± 0.07	p < 0.001	Cluster 1	ILMN_1230019
Atp6v1d	1.56 ± 0.24	0.075	2.29 ± 0.33	p < 0.001	Cluster 1	ILMN_2647048
Txnip	1.65 ± 0.12	p < 0.001	2.76 ± 0.14	p < 0.001	Cluster 1	ILMN_1213609
Slc29a3	1.35 ± 0.14	0.645	2.18 ± 0.12	p < 0.001	Cluster 1	ILMN_2961091
2310016C08Rik	2.84 ± 0.26	p < 0.001	2.86 ± 0.26	p < 0.001	Cluster 1	ILMN_2926198
Hist1h2bc	1.68 ± 0.05	0.018	5.66 ± 0.2	p < 0.001	Cluster 1	ILMN_1242399
Stard5	1.59 ± 0.12	0.05	2.79 ± 0.11	p < 0.001	Cluster 1	ILMN_1227508
Snap29	1.17 ± 0.04	1	2.44 ± 0.16	p < 0.001	Cluster 1	ILMN_2730767
Ubap1	1.41 ± 0.05	0.332	2.44 ± 0.05	p < 0.001	Cluster 1	ILMN_2458274
Pgpep1	1.69 ± 0.26	0.016	2.19 ± 0.24	p < 0.001	Cluster 1	ILMN_2846255
Grina	1.75 ± 0.12	p < 0.001	3.93 ± 0.11	p < 0.001	Cluster 1	ILMN_2588411
Renbp	1.79 ± 0.27	p < 0.001	2.26 ± 0.25	p < 0.001	Cluster 1	ILMN_2674533
H2-Q8	1.06 ± 0.74	1	2.95 ± 0.66	p < 0.001	Cluster 1	ILMN_2951592
Lima1	1.49 ± 0.12	0.157	2.13 ± 0.11	p < 0.001	Cluster 1	ILMN_2669189
Ctsz	1.32 ± 0.07	0.277	2.36 ± 0.11	p < 0.001	Cluster 1	ILMN_2839569
Syne1	1.94 ± 0.39	p < 0.001	3.55 ± 0.42	p < 0.001	Cluster 1	ILMN_2636200
Aqp9	3.07 ± 0.09	p < 0.001	8.61 ± 0.13	p < 0.001	Cluster 1	ILMN_1214634
Gmfg	1.35 ± 0.15	0.616	2.92 ± 0.24	p < 0.001	Cluster 1	ILMN_1227907
Cd274	2.65 ± 0.05	p < 0.001	11.48 ± 0.12	p < 0.001	Cluster 1	ILMN_1226800
Pcbp4	1.42 ± 0.11	0.339	2.73 ± 0.09	p < 0.001	Cluster 1	ILMN_2607408
Rnf130	1.16 ± 0.15	1	2.08 ± 0.15	p < 0.001	Cluster 1	ILMN_1249569
Mknk1	1.35 ± 0.08	0.494	2.51 ± 0.04	p < 0.001	Cluster 1	ILMN_2845991
Ctss	1.35 ± 0.37	0.639	2.19 ± 0.16	p < 0.001	Cluster 1	ILMN_1246861
Tk2	1.39 ± 0.29	0.422	2.7 ± 0.26	p < 0.001	Cluster 1	ILMN_1214486
Gabarapl1	1.2 ± 0.04	1	2.71 ± 0.05	p < 0.001	Cluster 1	ILMN_1236958
B4galt3	1.71 ± 0.13	0.003	2.72 ± 0.21	p < 0.001	Cluster 1	ILMN_2930764
Vav3	1.71 ± 0.08	0.001	2.26 ± 0.1	p < 0.001	Cluster 1	ILMN_1227993
Sphk2	1.24 ± 0.1	1	2.51 ± 0.09	p < 0.001	Cluster 1	ILMN_2718791
Sh3bgrl	1.03 ± 0.08	1	2.07 ± 0.26	p < 0.001	Cluster 1	ILMN_2636212
Clec4e	1.23 ± 0.09	1	3.15 ± 0.09	p < 0.001	Cluster 1	ILMN_1216972
Clecsf9	1.53 ± 0.11	0.023	2.93 ± 0.12	p < 0.001	Cluster 1	ILMN_1215209
Mllt11	1.85 ± 0.07	p < 0.001	2.05 ± 0.03	p < 0.001	Cluster 1	ILMN_1221429
Copz2	1.35 ± 0.05	0.608	2.64 ± 0.19	p < 0.001	Cluster 1	ILMN_2647028
Nupr1	2.27 ± 0.14	p < 0.001	4.11 ± 0.13	p < 0.001	Cluster 1	ILMN_2742042
Cib2	1.13 ± 0.1	1	2.79 ± 0.09	p < 0.001	Cluster 1	ILMN_2744587
Tspan7	1.96 ± 0.05	p < 0.001	5.78 ± 0.07	p < 0.001	Cluster 1	ILMN_2807016
Napb	1.3 ± 0.21	0.934	2.41 ± 0.22	p < 0.001	Cluster 1	ILMN_2782402
Gtpbp2	2.49 ± 0.13	p < 0.001	5.17 ± 0.11	p < 0.001	Cluster 1	ILMN_2600113
Nagk	1.53 ± 0.18	0.081	2.39 ± 0.17	p < 0.001	Cluster 1	ILMN_2851330
Dnmt3l	3.11 ± 0.32	p < 0.001	5.95 ± 0.2	p < 0.001	Cluster 1	ILMN_3112268
Cd86	1.49 ± 0.06	0.165	5.82 ± 0.04	p < 0.001	Cluster 1	ILMN_2743244
Lgals8	1.49 ± 0.08	0.096	2.06 ± 0.13	p < 0.001	Cluster 1	ILMN_1221288
Asah2	1.18 ± 0.18	1	3.72 ± 0.28	p < 0.001	Cluster 1	ILMN_2980044
Plxnc1	1.18 ± 0.07	1	2.8 ± 0.14	p < 0.001	Cluster 1	ILMN_2481902
Prpf40b	1.34 ± 0.11	0.658	2.03 ± 0.19	p < 0.001	Cluster 1	ILMN_2810331
Dfna5h	1.54 ± 0.11	0.089	2.29 ± 0.16	p < 0.001	Cluster 1	ILMN_2652482
Stx8	1.26 ± 0.11	1	2.71 ± 0.1	p < 0.001	Cluster 1	ILMN_2710544
Rragc	1.48 ± 0.07	p < 0.001	2.28 ± 0.07	p < 0.001	Cluster 1	ILMN_2770414
Prkx	1.55 ± 0.02	0.028	2.2 ± 0.07	p < 0.001	Cluster 1	ILMN_2879858
Atp6v0a1	1.5 ± 0.14	0.021	2.29 ± 0.06	p < 0.001	Cluster 1	ILMN_1247682
Slc40a1	2.57 ± 0.15	p < 0.001	6.87 ± 0.15	p < 0.001	Cluster 1	ILMN_2747923
Htatip2	1.15 ± 0.06	1	4.2 ± 0.07	p < 0.001	Cluster 1	ILMN_2603837
Dgka	1.21 ± 0.05	1	2.3 ± 0.11	p < 0.001	Cluster 1	ILMN_2658961
Scly	1.61 ± 0.07	0.002	2.04 ± 0.11	p < 0.001	Cluster 1	ILMN_2628281
Rgs1	2.3 ± 0.24	p < 0.001	2.34 ± 0.3	p < 0.001	Cluster 1	ILMN_2897891
Hist1h1c	1.14 ± 0.18	1	4.69 ± 0.14	p < 0.001	Cluster 1	ILMN_2774537
Ebi3	1.5 ± 0.13	0.116	2.66 ± 0.11	p < 0.001	Cluster 1	ILMN_2662322
Vps45	1.68 ± 0.07	0.013	2.01 ± 0.09	p < 0.001	Cluster 1	ILMN_2519345
Naglu	1.84 ± 0.39	0.002	2.5 ± 0.41	p < 0.001	Cluster 1	ILMN_2721503
Csnk1e	1.05 ± 0.04	1	2.06 ± 0.01	p < 0.001	Cluster 1	ILMN_2689333
Dguok	1.51 ± 0.1	0.115	2.03 ± 0.13	p < 0.001	Cluster 1	ILMN_1252649
Srr	1.87 ± 0.21	0.001	3.32 ± 0.26	p < 0.001	Cluster 1	ILMN_2622605
Gyg	2.11 ± 0.21	p < 0.001	5.98 ± 0	p < 0.001	Cluster 1	ILMN_2661635
Insl6	1.66 ± 0.04	0.017	3.27 ± 0.04	p < 0.001	Cluster 1	ILMN_2677859
Zfp30	1.46 ± 0.12	0.23	2.68 ± 0.13	p < 0.001	Cluster 1	ILMN_2450096
Slc11a1	1.66 ± 0.05	0.001	3.03 ± 0.19	p < 0.001	Cluster 1	ILMN_2983516
Mmp9	1.03 ± 0.09	1	2.56 ± 0.05	p < 0.001	Cluster 1	ILMN_2711075
Lrpap1	1.48 ± 0.12	0.001	2.17 ± 0.13	p < 0.001	Cluster 1	ILMN_2761472
Itgb7	1.27 ± 0.15	1	2.81 ± 0.14	p < 0.001	Cluster 1	ILMN_1227434
Insl3	1.14 ± 0.37	1	2.11 ± 0.43	p < 0.001	Cluster 1	ILMN_1249776
Hist2h2aa1	1.63 ± 0.19	0.033	10.72 ± 0.15	p < 0.001	Cluster 1	ILMN_1231053
Hebp1	2.27 ± 0.15	p < 0.001	6.85 ± 0.1	p < 0.001	Cluster 1	ILMN_2699307
Gstp1	1.39 ± 0.14	0.441	7.12 ± 0.14	p < 0.001	Cluster 1	ILMN_1223230
Leprel2	1.29 ± 0.2	0.974	2.18 ± 0.14	p < 0.001	Cluster 1	ILMN_1239380
Lilrb4	2.22 ± 0.31	p < 0.001	3.2 ± 0.3	p < 0.001	Cluster 1	ILMN_1236702
Eno2	3.53 ± 0.18	p < 0.001	3.8 ± 0.05	p < 0.001	Cluster 1	ILMN_2763002
Eif4a2	1.11 ± 0.27	1	2.4 ± 0.35	p < 0.001	Cluster 1	ILMN_2702215
Cpe	1.32 ± 0.05	0.793	5.39 ± 0.13	p < 0.001	Cluster 1	ILMN_1228232
Anxa6	1.11 ± 0.09	1	2.31 ± 0.1	p < 0.001	Cluster 1	ILMN_2878060
Anxa4	1.93 ± 0.19	p < 0.001	4.38 ± 0.2	p < 0.001	Cluster 1	ILMN_2772410
Anxa3	2.71 ± 0.17	p < 0.001	7.36 ± 0.14	p < 0.001	Cluster 1	ILMN_1241171
Vat1	1.93 ± 0.17	p < 0.001	2.66 ± 0.06	p < 0.001	Cluster 1	ILMN_2440530
Slc7a11	1.85 ± 0.12	0.001	2.15 ± 0.12	p < 0.001	Cluster 1	ILMN_2740738
Gnpda1	1.71 ± 0.07	0.001	2.25 ± 0.04	p < 0.001	Cluster 1	ILMN_2852217
Sgcb	1.14 ± 0.08	1	2.31 ± 0.08	p < 0.001	Cluster 1	ILMN_1222716
Prkra	1.25 ± 0.05	1	2.1 ± 0.05	p < 0.001	Cluster 1	ILMN_3161021
Creg1	1.41 ± 0.08	0.14	4.17 ± 0.04	p < 0.001	Cluster 1	ILMN_1239638
Ercc5	1.03 ± 0.17	1	2.09 ± 0.16	p < 0.001	Cluster 1	ILMN_2769261
Xdh	1.61 ± 0.63	0.04	3.81 ± 0.42	p < 0.001	Cluster 1	ILMN_1239055
Wfs1	1.41 ± 0.19	0.382	2.98 ± 0.17	p < 0.001	Cluster 1	ILMN_1224079
Wars	1.35 ± 0.11	0.646	2.19 ± 0.07	p < 0.001	Cluster 1	ILMN_3156343
Sdc3	3.26 ± 0.2	p < 0.001	5.17 ± 0.18	p < 0.001	Cluster 1	ILMN_2715042
Slpi	1.97 ± 0.16	p < 0.001	12.46 ± 0.11	p < 0.001	Cluster 1	ILMN_1256817
Sdf4	1.13 ± 0.17	1	2.5 ± 0.19	p < 0.001	Cluster 1	ILMN_2726315
Serpinf1	2.91 ± 0.29	p < 0.001	4.02 ± 0.13	p < 0.001	Cluster 1	ILMN_2639239
Saa3	1.37 ± 0.14	0.519	3.04 ± 0.14	p < 0.001	Cluster 1	ILMN_2772632
S100a1	1.41 ± 0.25	0.365	3.78 ± 0.17	p < 0.001	Cluster 1	ILMN_1225602
Xpr1	1.03 ± 0.17	1	2.08 ± 0.16	p < 0.001	Cluster 1	ILMN_2845849
Psap	1.51 ± 0.14	p < 0.001	2.53 ± 0.08	p < 0.001	Cluster 1	ILMN_2776600
Prnp	1.1 ± 0.04	1	3.14 ± 0.06	p < 0.001	Cluster 1	ILMN_2619316
Srgn	1.44 ± 0.13	0.277	2.46 ± 0.03	p < 0.001	Cluster 1	ILMN_2751527
Pld3	1.75 ± 0.18	0.007	3.66 ± 0.13	p < 0.001	Cluster 1	ILMN_2784950
Prkcd	1.28 ± 0.16	0.75	2.35 ± 0.08	p < 0.001	Cluster 1	ILMN_1245750
Pira4	1.73 ± 0.15	0.009	2.15 ± 0.17	p < 0.001	Cluster 1	ILMN_2920849
Pira3	1.68 ± 0.1	0.016	2.29 ± 0.17	p < 0.001	Cluster 1	ILMN_2883326
Pira2	1.42 ± 0.18	0.322	2 ± 0.13	p < 0.001	Cluster 1	ILMN_1229041
Pira11	1.51 ± 0.17	0.128	2.17 ± 0.09	p < 0.001	Cluster 1	ILMN_3152792
Pdcd4	1.05 ± 0.12	1	2.32 ± 0.08	p < 0.001	Cluster 1	ILMN_1253237
P4ha1	1.24 ± 0.18	1	2.07 ± 0.19	p < 0.001	Cluster 1	ILMN_1234565
P2rx4	1.66 ± 0.09	0.022	4.55 ± 0.12	p < 0.001	Cluster 1	ILMN_1237644
Sqstm1	1.69 ± 0.1	p < 0.001	2.82 ± 0.04	p < 0.001	Cluster 1	ILMN_2710705
Oit3	1.63 ± 0.12	0.03	2.16 ± 0.05	p < 0.001	Cluster 1	ILMN_2781596
Neu1	1.77 ± 0.02	p < 0.001	2.76 ± 0.13	p < 0.001	Cluster 1	ILMN_2708906
Naip5	1.21 ± 0.2	1	2.77 ± 0.25	p < 0.001	Cluster 1	ILMN_3059557
Mpeg1	1.29 ± 0.15	1	2.41 ± 0.12	p < 0.001	Cluster 1	ILMN_1247377
Mgl1	1.95 ± 0.07	p < 0.001	2.28 ± 0.09	p < 0.001	Cluster 1	ILMN_1249486
Mdm2	1.22 ± 0.09	0.777	2.64 ± 0.09	p < 0.001	Cluster 1	ILMN_2850753
Klra3	1.66 ± 0.24	0.022	4.69 ± 0.05	p < 0.001	Cluster 1	ILMN_1237580
Klf9	1.15 ± 0.32	1	2.09 ± 0.23	p < 0.001	Cluster 1	ILMN_1254031
Fabp5	2.28 ± 0.25	p < 0.001	3.23 ± 0.32	p < 0.001	Cluster 1	ILMN_1235908
Cd47	1.27 ± 0.17	1	2.51 ± 0.08	p < 0.001	Cluster 1	ILMN_2744337
Cd74	1.65 ± 0.17	p < 0.001	5.24 ± 0.11	p < 0.001	Cluster 1	ILMN_3089584
Hexa	1.63 ± 0.13	p < 0.001	2.86 ± 0.11	p < 0.001	Cluster 1	ILMN_2773624
H2-T23	1.75 ± 0.24	0.007	3.92 ± 0.16	p < 0.001	Cluster 1	ILMN_1223179
H2-Q7	1.37 ± 0.29	0.519	3.85 ± 0.19	p < 0.001	Cluster 1	ILMN_2924419
H2-Q5	1.31 ± 0.43	0.828	4.36 ± 0.22	p < 0.001	Cluster 1	ILMN_2685581
H2-D1	1.29 ± 0.21	0.133	3.8 ± 0.1	p < 0.001	Cluster 1	ILMN_2608090
Gstm1	1.88 ± 0.08	0.001	9.8 ± 0.18	p < 0.001	Cluster 1	ILMN_1228233
Gm2a	1.2 ± 0.21	1	2.01 ± 0.16	p < 0.001	Cluster 1	ILMN_2661971
Rabac1	1.29 ± 0.07	0.644	2.06 ± 0.06	p < 0.001	Cluster 1	ILMN_1244857
Fcgrt	1.04 ± 0.14	1	3.35 ± 0.05	p < 0.001	Cluster 1	ILMN_1221819
Fcgr3	2.47 ± 0.1	p < 0.001	5.55 ± 0.11	p < 0.001	Cluster 1	ILMN_2687403
Fcgr2b	1.55 ± 0.13	0.023	2.07 ± 0.12	p < 0.001	Cluster 1	ILMN_1228657
Fcgr1	1.12 ± 0.1	1	3.2 ± 0.06	p < 0.001	Cluster 1	ILMN_1229523
Fabp3	1.58 ± 0.11	0.056	3.13 ± 0.09	p < 0.001	Cluster 1	ILMN_2887630
Ephx1	2.1 ± 0.23	p < 0.001	4.79 ± 0.13	p < 0.001	Cluster 1	ILMN_2664224
Emr1	1.5 ± 0.26	0.146	3.9 ± 0.19	p < 0.001	Cluster 1	ILMN_1216880
Ctsl	1.21 ± 0.13	1	2.48 ± 0.06	p < 0.001	Cluster 1	ILMN_2904703
Cryz	1.3 ± 0.05	0.914	2.25 ± 0.12	p < 0.001	Cluster 1	ILMN_2965093
Cox6a2	3.23 ± 0.17	p < 0.001	29.22 ± 0.18	p < 0.001	Cluster 1	ILMN_2629581
Tpp1	1.51 ± 0.08	0.121	2.3 ± 0.08	p < 0.001	Cluster 1	ILMN_2705991
Cd80	1.07 ± 0.16	1	2.33 ± 0.16	p < 0.001	Cluster 1	ILMN_2877958
Casp1	1.28 ± 0.05	0.111	2.03 ± 0.05	p < 0.001	Cluster 1	ILMN_1247592
Cat	1.33 ± 0.1	0.446	3.05 ± 0.12	p < 0.001	Cluster 1	ILMN_2826110
C3	1.29 ± 0.15	1	6.35 ± 0.05	p < 0.001	Cluster 1	ILMN_2759484
Glb1	1.15 ± 0.07	1	2.6 ± 0.09	p < 0.001	Cluster 1	ILMN_1221935
Arsb	1.38 ± 0.13	0.007	2.14 ± 0.16	p < 0.001	Cluster 1	ILMN_1225374
Ampd3	1.91 ± 0.15	p < 0.001	3.65 ± 0.2	p < 0.001	Cluster 1	ILMN_2448651
Aldh2	1.09 ± 0.05	1	3.06 ± 0.04	p < 0.001	Cluster 1	ILMN_2733179
Akap2	2.17 ± 0.21	p < 0.001	2.19 ± 0.36	p < 0.001	Cluster 1	ILMN_1249197
Agtrap	1.08 ± 0.24	1	2.09 ± 0.19	p < 0.001	Cluster 1	ILMN_2590950
Avil	1.34 ± 0.1	0.694	41.17 ± 0.09	p < 0.001	Cluster 1	ILMN_2753149
Vegfa	2.18 ± 0.19	p < 0.001	2.61 ± 0.05	p < 0.001	Cluster 1	ILMN_2484527
Tgoln1	1.19 ± 0.08	1	2.22 ± 0.07	p < 0.001	Cluster 1	ILMN_1248415
Tnfsf9	1.15 ± 0.1	1	2.18 ± 0.1	p < 0.001	Cluster 1	ILMN_2449157
Tnfaip2	2.41 ± 0.15	p < 0.001	3.31 ± 0.06	p < 0.001	Cluster 1	ILMN_2474858
Sgpl1	1.27 ± 0.09	0.791	2.35 ± 0.08	p < 0.001	Cluster 1	ILMN_1245609
Cxcl2	3.34 ± 0.15	p < 0.001	5.56 ± 0.16	p < 0.001	Cluster 1	ILMN_2811154
Rras	1.83 ± 0.13	0.002	3.89 ± 0.12	p < 0.001	Cluster 1	ILMN_2658804
Rit1	1.31 ± 0.24	0.62	2.24 ± 0.21	p < 0.001	Cluster 1	ILMN_1228359
Pvrl2	1.32 ± 0.07	0.773	2.27 ± 0.11	p < 0.001	Cluster 1	ILMN_2645493
Ptgir	1.77 ± 0.12	0.002	7.43 ± 0.2	p < 0.001	Cluster 1	ILMN_2843394
Nucb1	1.35 ± 0.2	0.313	2.65 ± 0.17	p < 0.001	Cluster 1	ILMN_2639809
Slc11a2	1.39 ± 0.05	0.361	2.5 ± 0.05	p < 0.001	Cluster 1	ILMN_2665063
Nfe2l1	1.4 ± 0.11	0.042	2.29 ± 0.08	p < 0.001	Cluster 1	ILMN_1251729
Ndrg1	4.32 ± 0.25	p < 0.001	4.88 ± 0.24	p < 0.001	Cluster 1	ILMN_1250195
Ndrl	3.99 ± 0.26	p < 0.001	4.83 ± 0.36	p < 0.001	Cluster 1	ILMN_2646166
Naga	1.43 ± 0.2	0.313	2.02 ± 0.09	p < 0.001	Cluster 1	ILMN_1248289
Myd116	1.63 ± 0.15	0.02	4.68 ± 0.15	p < 0.001	Cluster 1	ILMN_2722938
Laptm4a	1.14 ± 0.1	1	2.19 ± 0.11	p < 0.001	Cluster 1	ILMN_1254173
Mpv17	1.32 ± 0.28	0.718	2.12 ± 0.17	p < 0.001	Cluster 1	ILMN_1242903
Mpp1	1.6 ± 0.01	0.016	3.42 ± 0.03	p < 0.001	Cluster 1	ILMN_3161936
Mgmt	1.02 ± 0.19	1	2.24 ± 0.09	p < 0.001	Cluster 1	ILMN_1232183
Ly6e	1.17 ± 0.21	1	4.05 ± 0.21	p < 0.001	Cluster 1	ILMN_2984828
Anpep	2.37 ± 0.09	p < 0.001	4.33 ± 0.18	p < 0.001	Cluster 1	ILMN_2589651
Klra10	1.39 ± 0.23	0.449	2.77 ± 0.13	p < 0.001	Cluster 1	ILMN_2642723
Kif3a	1.55 ± 0.07	0.066	4.14 ± 0.08	p < 0.001	Cluster 1	ILMN_2765513
Napsa	1.26 ± 0.04	0.861	4.1 ± 0.06	p < 0.001	Cluster 1	ILMN_2781030
Itm2b	1.27 ± 0.1	1	3.12 ± 0.1	p < 0.001	Cluster 1	ILMN_2782082
Il7r	3.03 ± 0.32	p < 0.001	3.26 ± 0.14	p < 0.001	Cluster 1	ILMN_2680827
Il15	1.75 ± 0.33	0.006	2.74 ± 0.25	p < 0.001	Cluster 1	ILMN_2610234
Ifi202b	1.93 ± 0.25	p < 0.001	4.42 ± 0.13	p < 0.001	Cluster 1	ILMN_3085992
Idua	1.72 ± 0.1	0.009	2.72 ± 0.08	p < 0.001	Cluster 1	ILMN_2980466
Grn	1.35 ± 0.17	0.045	2.36 ± 0.17	p < 0.001	Cluster 1	ILMN_2595973
Gp49a	2.34 ± 0.01	p < 0.001	4.3 ± 0.28	p < 0.001	Cluster 1	ILMN_1236609
Slc6a9	1.73 ± 0.03	0.001	2.04 ± 0.05	p < 0.001	Cluster 1	ILMN_2667384
Gch1	1.47 ± 0.09	0.21	2.8 ± 0.09	p < 0.001	Cluster 1	ILMN_2753029
Gata3	1.52 ± 0.28	0.108	2.31 ± 0.44	p < 0.001	Cluster 1	ILMN_1248843
Gaa	1.29 ± 0.15	0.75	2.1 ± 0.21	p < 0.001	Cluster 1	ILMN_1254199
Flot1	1.31 ± 0.16	0.862	3.05 ± 0.12	p < 0.001	Cluster 1	ILMN_1241618
Fcna	1.65 ± 0.21	0.021	4.49 ± 0.2	p < 0.001	Cluster 1	ILMN_2718589
Eps8	1.79 ± 0.22	0.003	2.38 ± 0.28	p < 0.001	Cluster 1	ILMN_2623776
Ecm1	1.16 ± 0.14	1	4.59 ± 0.11	p < 0.001	Cluster 1	ILMN_2947526
Ddit3	2.63 ± 0.16	p < 0.001	8.69 ± 0.17	p < 0.001	Cluster 1	ILMN_2652909
Gadd45a	1.65 ± 0.03	0.023	12.33 ± 0.03	p < 0.001	Cluster 1	ILMN_2742152
Cyba	1.1 ± 0.17	1	2.13 ± 0.01	p < 0.001	Cluster 1	ILMN_2806700
Ctsk	1.57 ± 0.14	0.064	2.69 ± 0.04	p < 0.001	Cluster 1	ILMN_2711163
Cp	1.06 ± 0.16	1	8.38 ± 0.27	p < 0.001	Cluster 1	ILMN_3083163
Cdkn1a	1.71 ± 0.23	p < 0.001	2.58 ± 0.27	p < 0.001	Cluster 1	ILMN_2634083
Cd63	1.34 ± 0.1	0.057	2.32 ± 0.13	p < 0.001	Cluster 1	ILMN_2653617
Casp4	2.06 ± 0.16	p < 0.001	8.63 ± 0.2	p < 0.001	Cluster 1	ILMN_2811737
Btg1	1.22 ± 0.26	1	2.22 ± 0.23	p < 0.001	Cluster 1	ILMN_2866189
Zfp36l1	1.16 ± 0.11	1	2.07 ± 0.11	p < 0.001	Cluster 1	ILMN_2780424
Ceacam2	1.19 ± 0.18	1	3.1 ± 0.18	p < 0.001	Cluster 1	ILMN_1239472
Atp6v1a	1.66 ± 0.52	0.003	2.01 ± 0.39	p < 0.001	Cluster 1	ILMN_1255570
Rhod	1.68 ± 0.05	0.017	3.64 ± 0.06	p < 0.001	Cluster 1	ILMN_2862379
App	1.31 ± 0.15	0.4	2.54 ± 0.26	p < 0.001	Cluster 1	ILMN_2597532
Adfp	2.31 ± 0.32	p < 0.001	4.37 ± 0.42	p < 0.001	Cluster 1	ILMN_1222246
Aatk	2.78 ± 0.29	p < 0.001	4.28 ± 0.1	p < 0.001	Cluster 1	ILMN_1231439
Sdcbp	1.37 ± 0.35	0.408	2.44 ± 0.31	p < 0.001	Cluster 1	ILMN_2453874
Amotl1	1.36 ± 0.19	0.407	2.39 ± 0.21	p < 0.001	Cluster 1	ILMN_1253634
Stxbp5	1.49 ± 0.17	0.154	2.97 ± 0.17	p < 0.001	Cluster 1	ILMN_2437792
Scaper	1.31 ± 0.35	0.83	2.09 ± 0.3	p < 0.001	Cluster 1	ILMN_1247878
Flnc	1.69 ± 0.16	0.001	2.04 ± 0.13	p < 0.001	Cluster 1	ILMN_2618364
EG667977	1.18 ± 0.64	1	3.58 ± 0.7	p < 0.001	Cluster 1	ILMN_2835683
EG630499	1.22 ± 0.19	0.505	2.99 ± 0.2	p < 0.001	Cluster 1	ILMN_2588130
Prmt2	2.11 ± 0.2	p < 0.001	2.42 ± 0.19	p < 0.001	Cluster 1	ILMN_1216953
Gba	1.29 ± 0.05	0.074	2.02 ± 0.1	p < 0.001	Cluster 1	ILMN_3130172
Hvcn1	2.03 ± 0.03	p < 0.001	8.19 ± 0.01	p < 0.001	Cluster 1	ILMN_1243451
Ahnak	1.2 ± 0.07	1	2.24 ± 0.05	p < 0.001	Cluster 1	ILMN_1258578
Myo6	1.35 ± 0.09	0.624	2.27 ± 0.13	p < 0.001	Cluster 1	ILMN_2656854
Ceacam1	1.13 ± 0.12	1	2.52 ± 0.39	p < 0.001	Cluster 1	ILMN_3126609
Defb25	1.21 ± 0.36	1	2.31 ± 0.37	p < 0.001	Cluster 1	ILMN_3160561
EG622320	1.73 ± 0.21	0.008	2.53 ± 0.17	p < 0.001	Cluster 1	ILMN_2871359
Gng2	1.14 ± 0.07	1	2.84 ± 0.1	p < 0.001	Cluster 1	ILMN_3143604
Ctsa	1.42 ± 0.43	0.262	2.46 ± 0.42	p < 0.001	Cluster 1	ILMN_1213617
Gnpda2	1.26 ± 0.11	1	2.58 ± 0.07	p < 0.001	Cluster 1	ILMN_2737101
Edil3	1.22 ± 0.11	1	2.32 ± 0.13	p < 0.001	Cluster 1	ILMN_3124083
Dnajb6	1.38 ± 0.2	0.45	2.46 ± 0.1	p < 0.001	Cluster 1	ILMN_3060442
Slc41a3	1.23 ± 0.17	1	3.76 ± 0.17	p < 0.001	Cluster 1	ILMN_3154553
Agap1	1.19 ± 0.08	1	5.15 ± 0.05	p < 0.001	Cluster 1	ILMN_3086136
Nacc2	1.14 ± 0.22	1	3.38 ± 0.21	p < 0.001	Cluster 1	ILMN_3153982
LOC547343	1.25 ± 0.2	1	4.21 ± 0.21	p < 0.001	Cluster 1	ILMN_2944011
I830077J02Rik	1.41 ± 0.09	0.37	2.34 ± 0.11	p < 0.001	Cluster 1	ILMN_3161500
Ifitm6	1.28 ± 0.19	1	3.03 ± 0.28	p < 0.001	Cluster 1	ILMN_1218181
Ahnak2	2.12 ± 0.08	p < 0.001	8.28 ± 0.09	p < 0.001	Cluster 1	ILMN_3161105
D10Bwg1379e	1.32 ± 0.12	0.641	2.06 ± 0.16	p < 0.001	Cluster 1	ILMN_2781181
Hk3	2.62 ± 0.02	p < 0.001	3.87 ± 0.02	p < 0.001	Cluster 1	ILMN_3161013
AI451557	1.24 ± 0.32	1	2.47 ± 0.29	p < 0.001	Cluster 1	ILMN_3161790
Commd6	1.81 ± 0.17	p < 0.001	3.27 ± 0.13	p < 0.001	Cluster 1	ILMN_2993720
Ankrd12	1.42 ± 0.28	0.339	2.06 ± 0.21	p < 0.001	Cluster 1	ILMN_3072676
Spag9	1.22 ± 0.08	1	2.11 ± 0.13	p < 0.001	Cluster 1	ILMN_3131887
B930037P14Rik	1.31 ± 0.24	0.883	3.33 ± 0.13	p < 0.001	Cluster 1	ILMN_3007020
Lamp2	1.31 ± 0.15	0.294	3.23 ± 0.13	p < 0.001	Cluster 1	ILMN_3153207
Zfp238	1.55 ± 0.1	0.083	3.37 ± 0.06	p < 0.001	Cluster 1	ILMN_3124947
Whrn	1.22 ± 0.2	1	3.28 ± 0.17	p < 0.001	Cluster 1	ILMN_2476329
Cdsn	1.5 ± 0.26	0.137	19.86 ± 0.24	p < 0.001	Cluster 1	ILMN_2796382
Mcoln2	1.81 ± 0.07	0.003	2.8 ± 0.07	p < 0.001	Cluster 1	ILMN_2689401
Mreg	1.1 ± 0.03	1	3.18 ± 0.03	p < 0.001	Cluster 1	ILMN_2976159
Hspa2	1.17 ± 0.09	1	2.18 ± 0.1	p < 0.001	Cluster 1	ILMN_1223285
H2-K1	1.41 ± 0.31	0.126	3.76 ± 0.48	p < 0.001	Cluster 1	ILMN_2795520
C230021P08Rik	2.23 ± 0.18	p < 0.001	4.81 ± 0.16	p < 0.001	Cluster 1	ILMN_3073563
Slc35d2	1.19 ± 0.16	1	2.23 ± 0.11	p < 0.001	Cluster 1	ILMN_1234014
Samhd1	1.63 ± 0.06	0.031	2.9 ± 0.04	p < 0.001	Cluster 1	ILMN_1232707
scl0001905.1_3	1.01 ± 0.45	1	2.36 ± 0.85	p < 0.001	Cluster 1	ILMN_1255833
E130112E08Rik	1.41 ± 0.32	0.31	3.84 ± 0.3	p < 0.001	Cluster 1	ILMN_1227100
B230342N21Rik	1.11 ± 0.01	1	4.22 ± 0.04	p < 0.001	Cluster 1	ILMN_1251072
A630084D02Rik	1.31 ± 0.23	0.884	3.61 ± 0.3	p < 0.001	Cluster 1	ILMN_1251193
Nisch	1.11 ± 0.19	1	2.03 ± 0.27	p < 0.001	Cluster 1	ILMN_1254218
4732458O05Rik	1.44 ± 0.13	0.282	2.03 ± 0.07	p < 0.001	Cluster 1	ILMN_1234747
2010305C02Rik	1.51 ± 0.12	0.124	2.22 ± 0.23	p < 0.001	Cluster 1	ILMN_1213090
2010009J12Rik	1.83 ± 0.03	0.002	2.83 ± 0.19	p < 0.001	Cluster 1	ILMN_1251270
0610007N19Rik	1.34 ± 0.16	0.668	2.42 ± 0.14	p < 0.001	Cluster 1	ILMN_2543688
1810062O18Rik	1.05 ± 0.06	1	2.07 ± 0.07	p < 0.001	Cluster 1	ILMN_1237579
1810015C11Rik	1.65 ± 0.18	0.025	2.96 ± 0.26	p < 0.001	Cluster 1	ILMN_2456401
C030002B11Rik	1.32 ± 0.21	0.729	2.71 ± 0.23	p < 0.001	Cluster 1	ILMN_2484932
6330403M23Rik	1.38 ± 0.03	0.504	2.02 ± 0.01	p < 0.001	Cluster 1	ILMN_1222351
1700052O22Rik	1.08 ± 0.18	1	3.14 ± 0.26	p < 0.001	Cluster 1	ILMN_2481117
0610037M15Rik	1.27 ± 0.32	1	2.58 ± 0.49	p < 0.001	Cluster 1	ILMN_2495446
4930455G09Rik	2.22 ± 0.16	p < 0.001	4.47 ± 0.09	p < 0.001	Cluster 1	ILMN_1215010
2310051F07Rik	1.32 ± 0.17	0.403	2.76 ± 0.22	p < 0.001	Cluster 1	ILMN_2476341
1110046J11Rik	2 ± 0.04	p < 0.001	5.46 ± 0.09	p < 0.001	Cluster 1	ILMN_2513451
1110029L17Rik	1.27 ± 0.15	1	2.42 ± 0.05	p < 0.001	Cluster 1	ILMN_1213149
1700054E11Rik	1.49 ± 0.29	0.166	2.41 ± 0.27	p < 0.001	Cluster 1	ILMN_2498539
D630014A15Rik	1.53 ± 0.06	0.103	2.38 ± 0.05	p < 0.001	Cluster 1	ILMN_1242794
6330414G02Rik	1.27 ± 0.2	1	2.83 ± 0.21	p < 0.001	Cluster 1	ILMN_1250956
LOC98434	1.2 ± 0.14	1	3.43 ± 0.13	p < 0.001	Cluster 1	ILMN_2446405
scl0001259.1_60	1.58 ± 0.39	0.056	2.79 ± 0.5	p < 0.001	Cluster 1	ILMN_1250550
LOC100046457	-1.32 ± 0.09	0.786	-2.15 ± 0.1	p < 0.001	Cluster 2	ILMN_2642012
LOC546090	-1.34 ± 0.49	0.68	-2.17 ± 0.45	p < 0.001	Cluster 2	ILMN_1236599
LOC100046211	-1.18 ± 0.07	1	-2.89 ± 0.05	p < 0.001	Cluster 2	ILMN_1255989
LOC100045677	-1.31 ± 0.32	0.815	-3.79 ± 0.26	p < 0.001	Cluster 2	ILMN_2633377
LOC100044779	-1.27 ± 0.07	0.863	-2.49 ± 0.18	p < 0.001	Cluster 2	ILMN_2755660
LOC667005	-1.29 ± 0.22	1	-5.63 ± 0.17	p < 0.001	Cluster 2	ILMN_1217929
EG666609	-1.12 ± 0.06	1	-2.04 ± 0.13	p < 0.001	Cluster 2	ILMN_2742647
2310051N18Rik	-1.15 ± 0.08	1	-2.23 ± 0.08	p < 0.001	Cluster 2	ILMN_1218543
LOC640739	-1.11 ± 0.09	1	-3.3 ± 0.08	p < 0.001	Cluster 2	ILMN_1229210
1700029F09Rik	-1.35 ± 0.14	0.106	-2.67 ± 0.11	p < 0.001	Cluster 2	ILMN_2708340
Gins1	-1.35 ± 0.12	0.581	-4.44 ± 0.17	p < 0.001	Cluster 2	ILMN_2661950
Cenpf	-1.23 ± 0.45	1	-2.86 ± 0.21	p < 0.001	Cluster 2	ILMN_1234999
Troap	-1.17 ± 0.04	1	-4.51 ± 0.1	p < 0.001	Cluster 2	ILMN_1213921
Pfas	-1.34 ± 0.17	0.19	-3.18 ± 0.19	p < 0.001	Cluster 2	ILMN_1242920
4930579G24Rik	-1.34 ± 0.11	0.7	-3.01 ± 0.2	p < 0.001	Cluster 2	ILMN_2693115
2610036L11Rik	-1.24 ± 0.11	0.463	-3.37 ± 0.09	p < 0.001	Cluster 2	ILMN_2543929
LOC381751	-1.52 ± 0.22	0.122	-2.53 ± 0.2	p < 0.001	Cluster 2	ILMN_1240280
LOC383897	-1.66 ± 0.03	0.022	-2.15 ± 0.03	p < 0.001	Cluster 2	ILMN_2536389
LOC382092	-1.39 ± 0.09	0.019	-3.41 ± 0.11	p < 0.001	Cluster 2	ILMN_1259528
2310022K01Rik	-1.19 ± 0.15	1	-2.63 ± 0.13	p < 0.001	Cluster 2	ILMN_1242680
LOC329750	-1.21 ± 0.36	0.56	-2.79 ± 0.31	p < 0.001	Cluster 2	ILMN_2527129
LOC268569	-1.03 ± 0.08	1	-2.37 ± 0.09	p < 0.001	Cluster 2	ILMN_1232116
4833427B12Rik	-1.47 ± 0.11	0.214	-3.23 ± 0.11	p < 0.001	Cluster 2	ILMN_2524667
AW540478	-1.33 ± 0.25	0.755	-2.27 ± 0.26	p < 0.001	Cluster 2	ILMN_2626980
LOC242703	-1.21 ± 0.27	1	-2.13 ± 0.22	p < 0.001	Cluster 2	ILMN_1223699
Dhrsx	-1.25 ± 0.17	0.49	-2.47 ± 0.15	p < 0.001	Cluster 2	ILMN_2436890
Ckap2	-1.26 ± 0.24	1	-2.84 ± 0.3	p < 0.001	Cluster 2	ILMN_2687628
Nup205	-1.05 ± 0.08	1	-2.06 ± 0.06	p < 0.001	Cluster 2	ILMN_2602855
2610002D18Rik	-1.54 ± 0.26	0.09	-3.13 ± 0.19	p < 0.001	Cluster 2	ILMN_1221445
E130306D19Rik	-1.22 ± 0.23	1	-2.91 ± 0.28	p < 0.001	Cluster 2	ILMN_2659317
2010317E24Rik	-1.17 ± 0.12	1	-5.12 ± 0.12	p < 0.001	Cluster 2	ILMN_1218312
Ddx11	-1.6 ± 0.06	0.013	-2.78 ± 0.11	p < 0.001	Cluster 2	ILMN_2700550
1100001J08Rik	-1.17 ± 0.05	1	-2.44 ± 0.09	p < 0.001	Cluster 2	ILMN_1217369
LOC219145	-1.39 ± 0.22	0.158	-3.33 ± 0.17	p < 0.001	Cluster 2	ILMN_1215332
LOC237877	-1.34 ± 0.14	0.665	-2.64 ± 0.18	p < 0.001	Cluster 2	ILMN_2534259
LOC100043906	-1.41 ± 0.11	0.372	-2.26 ± 0.14	p < 0.001	Cluster 2	ILMN_2648376
LOC100043257	-1.29 ± 0.08	0.091	-2.22 ± 0.12	p < 0.001	Cluster 2	ILMN_1234453
LOC100047827	-1.3 ± 0.24	0.133	-4.35 ± 0.24	p < 0.001	Cluster 2	ILMN_1237216
LOC100042970	-1.03 ± 0.12	1	-3.45 ± 0.13	p < 0.001	Cluster 2	ILMN_1226979
LOC100042405	-1.28 ± 0.07	0.16	-4.14 ± 0.08	p < 0.001	Cluster 2	ILMN_1238360
LOC100047579	-1.63 ± 0.18	0.034	-2.46 ± 0.16	p < 0.001	Cluster 2	ILMN_2470799
LOC100047490	-1.39 ± 0.19	0.016	-2.21 ± 0.14	p < 0.001	Cluster 2	ILMN_2736530
LOC100041500	-1.48 ± 0.18	0.118	-2.1 ± 0.26	p < 0.001	Cluster 2	ILMN_1233901
LOC100047155	-1.2 ± 0.15	1	-2.44 ± 0.17	p < 0.001	Cluster 2	ILMN_2732827
LOC100046136	-1.45 ± 0.23	0.257	-2.07 ± 0.08	p < 0.001	Cluster 2	ILMN_1252389
LOC100040505	-1.41 ± 0.09	0.382	-2.04 ± 0.09	p < 0.001	Cluster 2	ILMN_1255916
LOC100045887	-1.34 ± 0.09	0.042	-2.11 ± 0.09	p < 0.001	Cluster 2	ILMN_2706061
Cars2	-1.23 ± 0.21	1	-2.59 ± 0.21	p < 0.001	Cluster 2	ILMN_2670601
EG632248	-1.5 ± 0.17	0.003	-2 ± 0.08	p < 0.001	Cluster 2	ILMN_1260362
2510022D24Rik	-1.33 ± 0.04	0.732	-2.06 ± 0.05	p < 0.001	Cluster 2	ILMN_2431257
Mki67	-1.48 ± 0.27	0.009	-5.07 ± 0.27	p < 0.001	Cluster 2	ILMN_2740902
LOC654467	-1.38 ± 0.1	0.032	-3.2 ± 0.18	p < 0.001	Cluster 2	ILMN_2933624
EG434858	-1.59 ± 0.15	0.051	-2.3 ± 0.09	p < 0.001	Cluster 2	ILMN_3013874
Npm3-ps1	-1.28 ± 0.34	0.151	-2.09 ± 0.31	p < 0.001	Cluster 2	ILMN_2965417
Tyms-ps	-1.27 ± 0.2	0.406	-3.94 ± 0.35	p < 0.001	Cluster 2	ILMN_2921303
BC048355	-1.26 ± 0.09	1	-2.46 ± 0.17	p < 0.001	Cluster 2	ILMN_2676294
Copg	-1.59 ± 0.07	0.049	-3.52 ± 0.17	p < 0.001	Cluster 2	ILMN_1233848
F730047E07Rik	-1.23 ± 0.25	1	-2.25 ± 0.22	p < 0.001	Cluster 2	ILMN_2601856
Sgol2	-1.25 ± 0.02	1	-2.96 ± 0.09	p < 0.001	Cluster 2	ILMN_2636110
Odf3l1	-1.6 ± 0.18	0.045	-2.3 ± 0.2	p < 0.001	Cluster 2	ILMN_1226833
6430706D22Rik	-1.11 ± 0.22	1	-2.52 ± 0.27	p < 0.001	Cluster 2	ILMN_3011719
4930572J05Rik	-1.03 ± 0.04	1	-2.09 ± 0.05	p < 0.001	Cluster 2	ILMN_3065373
F630043A04Rik	-1.21 ± 0.11	1	-2.89 ± 0.14	p < 0.001	Cluster 2	ILMN_2865912
Usp2	-2.88 ± 0.1	p < 0.001	-4.78 ± 0.08	p < 0.001	Cluster 2	ILMN_1240264
Cep78	-1.31 ± 0.1	0.586	-2.13 ± 0.16	p < 0.001	Cluster 2	ILMN_1241270
3000004C01Rik	-1.17 ± 0.14	1	-3.24 ± 0.15	p < 0.001	Cluster 2	ILMN_2922942
Klhl6	-1.39 ± 0.09	0.017	-2.29 ± 0.14	p < 0.001	Cluster 2	ILMN_2840514
P2ry6	-1.83 ± 0.15	p < 0.001	-2.72 ± 0.12	p < 0.001	Cluster 2	ILMN_2663130
C79267	-1.06 ± 0.27	1	-2.28 ± 0.11	p < 0.001	Cluster 2	ILMN_2680903
Nfkbil2	-1.46 ± 0.25	0.235	-2.43 ± 0.31	p < 0.001	Cluster 2	ILMN_1231514
Kif20b	-1.02 ± 0.13	1	-2.54 ± 0.11	p < 0.001	Cluster 2	ILMN_2685759
Hnrnpa2b1	-1.35 ± 0.41	0.015	-2.15 ± 0.52	p < 0.001	Cluster 2	ILMN_2615855
Fancm	-1.51 ± 0.08	0.128	-2.24 ± 0.11	p < 0.001	Cluster 2	ILMN_3009719
Gins2	-1.41 ± 0.13	0.38	-3.45 ± 0.1	p < 0.001	Cluster 2	ILMN_1246270
Ppm1l	-1.48 ± 0.32	0.175	-2.22 ± 0.5	p < 0.001	Cluster 2	ILMN_2419777
Depdc1b	-1.03 ± 0.06	1	-2.67 ± 0.19	p < 0.001	Cluster 2	ILMN_2628708
Imp4	-1.3 ± 0.05	0.068	-2.07 ± 0.08	p < 0.001	Cluster 2	ILMN_1227519
Vkorc1	-1.25 ± 0.08	0.647	-2.09 ± 0.11	p < 0.001	Cluster 2	ILMN_2522693
Brip1	-1.17 ± 0.17	1	-2.25 ± 0.17	p < 0.001	Cluster 2	ILMN_2643883
Hist1h2an	-1.03 ± 0.57	1	-2.62 ± 0.49	p < 0.001	Cluster 2	ILMN_1248830
Hist1h2ai	-1.03 ± 0.19	1	-2.56 ± 0.41	p < 0.001	Cluster 2	ILMN_2745212
E2f2	-1.68 ± 0.5	0.019	-3.93 ± 0.4	p < 0.001	Cluster 2	ILMN_2673776
AV028368	-1.37 ± 0.19	0.531	-2.08 ± 0.1	p < 0.001	Cluster 2	ILMN_2606973
Isg20l2	-1.35 ± 0.15	0.196	-2.06 ± 0.05	p < 0.001	Cluster 2	ILMN_2996667
6720458F09Rik	-1.44 ± 0.13	0.06	-2.35 ± 0.15	p < 0.001	Cluster 2	ILMN_2614853
Gemin4	-1.49 ± 0.05	0.022	-2.52 ± 0.06	p < 0.001	Cluster 2	ILMN_2682362
C030025P15Rik	-1.06 ± 0.15	1	-2.03 ± 0.13	p < 0.001	Cluster 2	ILMN_1234749
Zhx3	-1.4 ± 0.14	0.411	-2.19 ± 0.09	p < 0.001	Cluster 2	ILMN_2502623
9930014A18Rik	-1.75 ± 0.18	0.006	-2.35 ± 0.1	p < 0.001	Cluster 2	ILMN_1247954
Cenpt	-1.08 ± 0.15	1	-2.06 ± 0.23	p < 0.001	Cluster 2	ILMN_2653972
C130050O18Rik	-1.17 ± 0.17	1	-2.12 ± 0.12	p < 0.001	Cluster 2	ILMN_2676524
Hist1h2af	-1.03 ± 0.29	1	-2.67 ± 0.32	p < 0.001	Cluster 2	ILMN_1219574
Prr11	-1.22 ± 0.1	1	-2.38 ± 0.15	p < 0.001	Cluster 2	ILMN_2926068
Clspn	-1.61 ± 0.04	0.003	-4.73 ± 0.06	p < 0.001	Cluster 2	ILMN_2858359
Wdr18	-1.47 ± 0.13	0.199	-2.09 ± 0.07	p < 0.001	Cluster 2	ILMN_2782125
Cdca2	-1.36 ± 0.03	0.071	-4.08 ± 0.08	p < 0.001	Cluster 2	ILMN_2632153
Aprin	-1.32 ± 0.21	0.582	-2.37 ± 0.2	p < 0.001	Cluster 2	ILMN_1259798
Nucks1	-1.32 ± 0.14	0.431	-2.32 ± 0.13	p < 0.001	Cluster 2	ILMN_2960214
6720463M24Rik	-1.6 ± 0.14	0.051	-3.06 ± 0.14	p < 0.001	Cluster 2	ILMN_1234641
Sfrs1	-1.23 ± 0.05	0.377	-2.1 ± 0.09	p < 0.001	Cluster 2	ILMN_3142235
Hirip3	-1.54 ± 0.07	0.004	-5.04 ± 0.16	p < 0.001	Cluster 2	ILMN_1215898
Wdhd1	-1.34 ± 0.19	0.658	-2.48 ± 0.16	p < 0.001	Cluster 2	ILMN_1245448
C79407	-1.44 ± 0.15	0.28	-2.9 ± 0.07	p < 0.001	Cluster 2	ILMN_2843349
Pif1	-1.06 ± 0.03	1	-4.08 ± 0.08	p < 0.001	Cluster 2	ILMN_2714678
Pus7l	-1.51 ± 0.11	0.116	-2.48 ± 0.18	p < 0.001	Cluster 2	ILMN_1252373
Phf17	-1.48 ± 0.21	0.153	-2.39 ± 0.08	p < 0.001	Cluster 2	ILMN_2707137
Ccnb1	-1.5 ± 0.11	0.084	-3.84 ± 0.08	p < 0.001	Cluster 2	ILMN_2753497
Nfkbid	-1.33 ± 0.11	0.646	-2.17 ± 0.09	p < 0.001	Cluster 2	ILMN_1225192
Rnf26	-1.45 ± 0.18	0.077	-2.52 ± 0.17	p < 0.001	Cluster 2	ILMN_2433047
Noc4l	-1.6 ± 0.14	0.033	-2.72 ± 0.14	p < 0.001	Cluster 2	ILMN_2957862
Grwd1	-1.83 ± 0.12	0.002	-2.66 ± 0.05	p < 0.001	Cluster 2	ILMN_2815889
Fnbp1l	-1.78 ± 0.19	p < 0.001	-3.18 ± 0.12	p < 0.001	Cluster 2	ILMN_2746132
Gtf3c5	-1.4 ± 0.18	0.382	-2.04 ± 0.06	p < 0.001	Cluster 2	ILMN_2786070
Rfwd3	-1.51 ± 0.09	0.132	-2.27 ± 0.12	p < 0.001	Cluster 2	ILMN_2944546
Ncapd2	-1.48 ± 0.2	0.136	-5.06 ± 0.05	p < 0.001	Cluster 2	ILMN_2956102
Jtv1	-1.28 ± 0.06	1	-2.86 ± 0.17	p < 0.001	Cluster 2	ILMN_2943217
Usp1	-1.43 ± 0.3	0.297	-2.7 ± 0.34	p < 0.001	Cluster 2	ILMN_2425351
Tubb2c	-1.38 ± 0.14	0.006	-3.59 ± 0.15	p < 0.001	Cluster 2	ILMN_2702061
BC027231	-1.59 ± 0.13	0.053	-2.01 ± 0.2	p < 0.001	Cluster 2	ILMN_2913269
1110007A13Rik	-1.19 ± 0.19	0.79	-2.13 ± 0.14	p < 0.001	Cluster 2	ILMN_1258421
Fanci	-1.04 ± 0.13	1	-2.64 ± 0.18	p < 0.001	Cluster 2	ILMN_2731473
Cenpi	-1.08 ± 0.12	1	-2.34 ± 0.11	p < 0.001	Cluster 2	ILMN_2821788
Cd3eap	-1.79 ± 0.27	0.001	-2.57 ± 0.31	p < 0.001	Cluster 2	ILMN_1246695
Nup43	-1.45 ± 0.19	0.026	-3.02 ± 0.17	p < 0.001	Cluster 2	ILMN_1250574
Klhdc4	-1.17 ± 0.18	1	-2.27 ± 0.13	p < 0.001	Cluster 2	ILMN_2740710
Kif22	-1.03 ± 0.05	1	-3.73 ± 0.12	p < 0.001	Cluster 2	ILMN_2762326
9430015G10Rik	-1.28 ± 0.09	1	-2.09 ± 0.18	p < 0.001	Cluster 2	ILMN_2963754
Rfc4	-1.29 ± 0.15	0.994	-2.25 ± 0.14	p < 0.001	Cluster 2	ILMN_2613118
Rnpep	-1.13 ± 0.13	1	-3.18 ± 0.15	p < 0.001	Cluster 2	ILMN_1246024
Chtf18	-1.51 ± 0.08	0.133	-4.1 ± 0.02	p < 0.001	Cluster 2	ILMN_1232175
Eif2b1	-1.48 ± 0.03	0.074	-2.01 ± 0.03	p < 0.001	Cluster 2	ILMN_1215242
Prc1	-1.14 ± 0.12	1	-3.63 ± 0.08	p < 0.001	Cluster 2	ILMN_2757125
Msto1	-1.52 ± 0.29	0.123	-2.13 ± 0.13	p < 0.001	Cluster 2	ILMN_2721208
Exosc2	-1.53 ± 0.12	0.005	-3.11 ± 0.06	p < 0.001	Cluster 2	ILMN_2805829
Ncaph	-1.18 ± 0.04	1	-3.45 ± 0.05	p < 0.001	Cluster 2	ILMN_2797642
Brrn1	-1.11 ± 0.12	1	-2.68 ± 0.09	p < 0.001	Cluster 2	ILMN_1213191
Lmcd1	-1.04 ± 0.15	1	-7.5 ± 0.15	p < 0.001	Cluster 2	ILMN_2907540
Tor1aip1	-1.28 ± 0.05	0.724	-2.01 ± 0.06	p < 0.001	Cluster 2	ILMN_2751215
6720460F02Rik	-1.02 ± 0.14	1	-2.06 ± 0.01	p < 0.001	Cluster 2	ILMN_2994354
1110039B18Rik	-1.34 ± 0.28	0.679	-2.05 ± 0.3	p < 0.001	Cluster 2	ILMN_2790512
Fus	-1.62 ± 1.03	0.033	-3.98 ± 0.67	p < 0.001	Cluster 2	ILMN_2674979
Stab1	-1.19 ± 0.09	1	-2.27 ± 0.09	p < 0.001	Cluster 2	ILMN_2544343
Kif2c	-1.16 ± 0.09	1	-4.46 ± 0.1	p < 0.001	Cluster 2	ILMN_1218967
Nrm	-1.33 ± 0.19	0.028	-4.13 ± 0.14	p < 0.001	Cluster 2	ILMN_2733524
4930427A07Rik	-1.27 ± 0.14	1	-2.79 ± 0.25	p < 0.001	Cluster 2	ILMN_1217337
Tubg1	-1.09 ± 0.16	1	-2.29 ± 0.08	p < 0.001	Cluster 2	ILMN_2420070
Nup107	-1.32 ± 0.22	0.814	-2.68 ± 0.16	p < 0.001	Cluster 2	ILMN_2693535
Isy1	-1.46 ± 0.04	0.092	-2.64 ± 0.13	p < 0.001	Cluster 2	ILMN_2828838
Smpdl3b	-1.57 ± 0.12	p < 0.001	-2.11 ± 0.06	p < 0.001	Cluster 2	ILMN_2602938
Rcc1	-1.44 ± 0.01	0.285	-2.71 ± 0.02	p < 0.001	Cluster 2	ILMN_2745425
Ncapg2	-1.27 ± 0.13	0.886	-3.92 ± 0.14	p < 0.001	Cluster 2	ILMN_2677595
Tubgcp2	-1.33 ± 0.06	0.634	-2.23 ± 0	p < 0.001	Cluster 2	ILMN_2512216
Erdr1	-1.47 ± 0.01	0.005	-2 ± 0.09	p < 0.001	Cluster 2	ILMN_2998658
Mutyh	-1.14 ± 0.17	1	-2.08 ± 0.23	p < 0.001	Cluster 2	ILMN_2920924
Dhcr24	-1.03 ± 0.75	1	-2.02 ± 0.61	p < 0.001	Cluster 2	ILMN_1253224
Nans	-1.21 ± 0.04	1	-2.12 ± 0.18	p < 0.001	Cluster 2	ILMN_1245757
Wdr6	-1.26 ± 0.07	1	-2.17 ± 0.14	p < 0.001	Cluster 2	ILMN_3162081
Slc19a1	-1.29 ± 0.18	0.713	-2.52 ± 0.17	p < 0.001	Cluster 2	ILMN_1225544
Uck2	-1.27 ± 0.13	0.159	-2.04 ± 0.14	p < 0.001	Cluster 2	ILMN_1242013
Lsm2	-1.52 ± 0.1	0.097	-2.85 ± 0.16	p < 0.001	Cluster 2	ILMN_2741726
Wdr76	-1.25 ± 0.26	1	-2.15 ± 0.16	p < 0.001	Cluster 2	ILMN_2428388
Lsm6	-1.36 ± 0.09	0.065	-2.68 ± 0.19	p < 0.001	Cluster 2	ILMN_1221336
Jmjd5	-1.33 ± 0.24	0.738	-2.04 ± 0.19	p < 0.001	Cluster 2	ILMN_2821736
Hnrpm	-1.2 ± 0.25	0.657	-2.01 ± 0.26	p < 0.001	Cluster 2	ILMN_2921095
Mnd1	-1.05 ± 0.18	1	-2.41 ± 0.09	p < 0.001	Cluster 2	ILMN_2859440
Creld2	-1.14 ± 0.08	1	-2.08 ± 0.16	p < 0.001	Cluster 2	ILMN_2983948
Eef1d	-1.25 ± 0.18	1	-3.56 ± 0.21	p < 0.001	Cluster 2	ILMN_3139168
2410004L22Rik	-1.08 ± 0.09	1	-2.66 ± 0.11	p < 0.001	Cluster 2	ILMN_2749747
Mtif3	-1.31 ± 0.16	0.85	-2.31 ± 0.14	p < 0.001	Cluster 2	ILMN_2493815
2210411K11Rik	-1.68 ± 0.14	0.011	-2.47 ± 0.18	p < 0.001	Cluster 2	ILMN_2736690
4930547N16Rik	-1.22 ± 0.15	1	-3.03 ± 0.06	p < 0.001	Cluster 2	ILMN_2669172
Sf3a3	-1.2 ± 0.09	0.547	-2.15 ± 0.1	p < 0.001	Cluster 2	ILMN_2613841
Mrpl47	-1.23 ± 0.02	1	-2.09 ± 0.07	p < 0.001	Cluster 2	ILMN_2723579
Cep55	-1 ± 0.22	1	-2.14 ± 0.25	p < 0.001	Cluster 2	ILMN_1243679
Phf19	-1.12 ± 0.01	1	-2.46 ± 0.12	p < 0.001	Cluster 2	ILMN_2601840
Ppih	-1.18 ± 0.11	1	-2.22 ± 0.14	p < 0.001	Cluster 2	ILMN_2731206
1700040I03Rik	-1.17 ± 0.14	1	-2.42 ± 0.06	p < 0.001	Cluster 2	ILMN_2881024
Tmem48	-1.29 ± 0.19	0.571	-2.3 ± 0.19	p < 0.001	Cluster 2	ILMN_1231705
Tdrkh	-1.6 ± 0.03	p < 0.001	-2.17 ± 0.08	p < 0.001	Cluster 2	ILMN_2703698
Exosc6	-1.58 ± 0.11	0.054	-2.69 ± 0.16	p < 0.001	Cluster 2	ILMN_2685849
Slc16a10	-1.28 ± 0.13	1	-2.45 ± 0.09	p < 0.001	Cluster 2	ILMN_2439813
Sgol1	-1.23 ± 0.06	1	-4.06 ± 0.11	p < 0.001	Cluster 2	ILMN_2854962
Shmt2	-1.01 ± 0.05	1	-2.67 ± 0.18	p < 0.001	Cluster 2	ILMN_1224942
Cenpn	-1.19 ± 0.03	1	-2.8 ± 0.1	p < 0.001	Cluster 2	ILMN_1223979
2610510J17Rik	-1.41 ± 0.17	0.366	-2.89 ± 0.2	p < 0.001	Cluster 2	ILMN_2897468
Rfc5	-1.42 ± 0.16	0.304	-3.21 ± 0.15	p < 0.001	Cluster 2	ILMN_2637203
Tpx2	-1.17 ± 0.3	1	-2.81 ± 0.3	p < 0.001	Cluster 2	ILMN_2416145
Chaf1b	-1.31 ± 0.05	0.568	-2 ± 0.06	p < 0.001	Cluster 2	ILMN_2664686
Esco2	-1.23 ± 0.09	1	-3.63 ± 0.12	p < 0.001	Cluster 2	ILMN_2834065
Cdca4	-1.52 ± 0.14	0.126	-2.81 ± 0.1	p < 0.001	Cluster 2	ILMN_2755224
Endod1	-1.54 ± 0.12	0.004	-2.42 ± 0.04	p < 0.001	Cluster 2	ILMN_2733356
2310007D09Rik	-1.32 ± 0.15	0.764	-3.17 ± 0.15	p < 0.001	Cluster 2	ILMN_1217065
Syce2	-1.3 ± 0.23	0.955	-2.03 ± 0.13	p < 0.001	Cluster 2	ILMN_2731135
Wdr68	-1.21 ± 0.19	1	-3.15 ± 0.21	p < 0.001	Cluster 2	ILMN_2546073
Wdr51b	-1.02 ± 0.32	1	-2.07 ± 0.33	p < 0.001	Cluster 2	ILMN_2974418
Cenpl	-1.13 ± 0.37	1	-2.45 ± 0.29	p < 0.001	Cluster 2	ILMN_2883414
Ube2cbp	-1.57 ± 0.15	0.065	-2.12 ± 0.14	p < 0.001	Cluster 2	ILMN_2701304
Mcm10	-1.49 ± 0.04	0.005	-4.75 ± 0.06	p < 0.001	Cluster 2	ILMN_2970532
Nt5dc2	-1.26 ± 0.1	1	-2.33 ± 0.12	p < 0.001	Cluster 2	ILMN_2660519
Apitd1	-1.61 ± 0.08	0.044	-2.87 ± 0.09	p < 0.001	Cluster 2	ILMN_2983714
Eif1ad	-1.3 ± 0.24	0.868	-2.51 ± 0.14	p < 0.001	Cluster 2	ILMN_1237895
2010003J03Rik	-1.26 ± 0.18	1	-2.04 ± 0.28	p < 0.001	Cluster 2	ILMN_2968032
Bdh2	-1.77 ± 0.25	0.002	-3.13 ± 0.14	p < 0.001	Cluster 2	ILMN_2641678
Exosc8	-1.13 ± 0.08	1	-2.21 ± 0.1	p < 0.001	Cluster 2	ILMN_2754369
Polr2d	-1.23 ± 0	1	-2.04 ± 0.06	p < 0.001	Cluster 2	ILMN_2624135
Ydjc	-1.3 ± 0.11	0.923	-2.66 ± 0.13	p < 0.001	Cluster 2	ILMN_1213274
1810015A11Rik	-1.58 ± 0.06	0.048	-5.47 ± 0.19	p < 0.001	Cluster 2	ILMN_2883952
Ppil1	-1.55 ± 0.12	0.044	-3.36 ± 0.03	p < 0.001	Cluster 2	ILMN_2667550
Mfsd10	-1.28 ± 0.08	0.538	-2.32 ± 0.05	p < 0.001	Cluster 2	ILMN_1252243
Rnaseh2c	-1.08 ± 0.11	1	-2.4 ± 0.09	p < 0.001	Cluster 2	ILMN_1259794
Etaa1	-1.26 ± 0.09	1	-2.22 ± 0.13	p < 0.001	Cluster 2	ILMN_1240716
Cdca8	-1.43 ± 0.32	0.28	-3.62 ± 0.31	p < 0.001	Cluster 2	ILMN_2588362
Dcakd	-1.44 ± 0.04	0.002	-2.05 ± 0	p < 0.001	Cluster 2	ILMN_2698843
2810417H13Rik	-1.76 ± 0.17	0.006	-6.34 ± 0.19	p < 0.001	Cluster 2	ILMN_1223045
2310031L18Rik	-1.35 ± 0.2	0.637	-2.93 ± 0.16	p < 0.001	Cluster 2	ILMN_1258242
Snrpg	-1.08 ± 0.16	1	-2.35 ± 0.25	p < 0.001	Cluster 2	ILMN_2975640
Ppa1	-1.2 ± 0.15	0.684	-2.07 ± 0.13	p < 0.001	Cluster 2	ILMN_3005441
D2Ertd750e	-1.13 ± 0.17	1	-3.06 ± 0.42	p < 0.001	Cluster 2	ILMN_2795949
Cdca5	-1.33 ± 0.09	0.758	-2.53 ± 0.24	p < 0.001	Cluster 2	ILMN_2787871
Pop5	-1.26 ± 0.13	0.366	-2.14 ± 0.16	p < 0.001	Cluster 2	ILMN_2973925
Nmral1	-1.32 ± 0.22	0.563	-3.35 ± 0.31	p < 0.001	Cluster 2	ILMN_1239181
Mrpl18	-1.25 ± 0.12	1	-2.25 ± 0.12	p < 0.001	Cluster 2	ILMN_2659762
Lsm3	-1.27 ± 0.26	0.661	-2.65 ± 0.24	p < 0.001	Cluster 2	ILMN_2837865
Spc24	-1.27 ± 0.08	1	-3.22 ± 0.1	p < 0.001	Cluster 2	ILMN_2615709
Gstcd	-1.36 ± 0.23	0.587	-2.81 ± 0.21	p < 0.001	Cluster 2	ILMN_2820369
Atic	-1.4 ± 0.14	0.275	-2.09 ± 0.12	p < 0.001	Cluster 2	ILMN_3070951
Sf3a1	-1.19 ± 0.12	0.698	-2.08 ± 0.07	p < 0.001	Cluster 2	ILMN_2630730
Pdlim7	-1.59 ± 0.12	0.037	-2.31 ± 0.17	p < 0.001	Cluster 2	ILMN_2430813
Bag4	-1.4 ± 0.11	0.354	-2.08 ± 0.27	p < 0.001	Cluster 2	ILMN_2607892
Hat1	-1.16 ± 0.02	1	-2.73 ± 0.11	p < 0.001	Cluster 2	ILMN_2747651
Ndufb8	-1.21 ± 0.08	1	-2.23 ± 0.08	p < 0.001	Cluster 2	ILMN_2501071
Gemin6	-1.48 ± 0.08	0.188	-3.01 ± 0.1	p < 0.001	Cluster 2	ILMN_2631813
Cdt1	-1.3 ± 0.07	0.12	-2.41 ± 0.06	p < 0.001	Cluster 2	ILMN_2730463
Pmf1	-1.32 ± 0.04	0.807	-3.47 ± 0.05	p < 0.001	Cluster 2	ILMN_2711410
Ifrd2	-1.34 ± 0.19	0.687	-2.33 ± 0.23	p < 0.001	Cluster 2	ILMN_2736762
Dek	-1.19 ± 0.25	1	-2 ± 0.25	p < 0.001	Cluster 2	ILMN_2617496
Cdca7	-1.2 ± 0.06	0.707	-2.63 ± 0.17	p < 0.001	Cluster 2	ILMN_1221568
Ncaph2	-1.45 ± 0.17	0.208	-2.82 ± 0.13	p < 0.001	Cluster 2	ILMN_3009334
0610006I08Rik	-1.1 ± 0.3	1	-2.05 ± 0.21	p < 0.001	Cluster 2	ILMN_2896528
Tcf19	-1.42 ± 0.17	0.338	-3.82 ± 0.18	p < 0.001	Cluster 2	ILMN_2624827
Gtf3a	-1.41 ± 0.07	0.164	-2.14 ± 0.11	p < 0.001	Cluster 2	ILMN_2827311
2610039C10Rik	-1.04 ± 0.09	1	-2.08 ± 0.07	p < 0.001	Cluster 2	ILMN_2913326
Cenpm	-1.21 ± 0.09	1	-3.2 ± 0.12	p < 0.001	Cluster 2	ILMN_2734882
Spc25	-1.14 ± 0.14	1	-2.63 ± 0.27	p < 0.001	Cluster 2	ILMN_1255960
Lsm5	-1.27 ± 0.11	0.239	-2.33 ± 0.14	p < 0.001	Cluster 2	ILMN_2971946
Cenpp	-1.26 ± 0.11	1	-2.9 ± 0.1	p < 0.001	Cluster 2	ILMN_2970623
Rpl3l	-1.14 ± 0.58	1	-2.71 ± 0.41	p < 0.001	Cluster 2	ILMN_2649810
Nola3	-1.2 ± 0.21	1	-2.89 ± 0.12	p < 0.001	Cluster 2	ILMN_2669023
1110001A07Rik	-1.1 ± 0.15	1	-3.5 ± 0.13	p < 0.001	Cluster 2	ILMN_2789047
Tipin	-1.29 ± 0.07	0.077	-2.98 ± 0.03	p < 0.001	Cluster 2	ILMN_2968907
Kif23	-1.03 ± 0.08	1	-4.18 ± 0.24	p < 0.001	Cluster 2	ILMN_2923463
Asf1b	-1.36 ± 0.38	0.581	-3.09 ± 0.19	p < 0.001	Cluster 2	ILMN_2719473
Rab27a	-1.52 ± 0.23	0.122	-2.06 ± 0.2	p < 0.001	Cluster 2	ILMN_2614966
Isyna1	-1.05 ± 0.14	1	-2.87 ± 0.13	p < 0.001	Cluster 2	ILMN_1228752
Dut	-1.34 ± 0.18	0.696	-2.05 ± 0.24	p < 0.001	Cluster 2	ILMN_1227159
Cse1l	-1.29 ± 0.21	0.926	-2.43 ± 0.21	p < 0.001	Cluster 2	ILMN_1258174
Cad	-1.32 ± 0.07	0.787	-2.79 ± 0.11	p < 0.001	Cluster 2	ILMN_2761247
Mum1	-1.11 ± 0.06	1	-2.11 ± 0.13	p < 0.001	Cluster 2	ILMN_1215647
Ndc80	-1.18 ± 0.08	1	-3.8 ± 0.11	p < 0.001	Cluster 2	ILMN_2816754
Cdc20	-1.4 ± 0.17	0.033	-6.8 ± 0.17	p < 0.001	Cluster 2	ILMN_2612206
Pbk	-1.32 ± 0.05	0.031	-3.78 ± 0.14	p < 0.001	Cluster 2	ILMN_2929896
Dctpp1	-1.38 ± 0.09	0.294	-2.13 ± 0.15	p < 0.001	Cluster 2	ILMN_1228334
Dtymk	-1.2 ± 0.13	1	-2.42 ± 0.07	p < 0.001	Cluster 2	ILMN_2485788
Lrdd	-1.41 ± 0.07	0.359	-2.04 ± 0.06	p < 0.001	Cluster 2	ILMN_2992009
Thop1	-1.27 ± 0.1	1	-2.24 ± 0.2	p < 0.001	Cluster 2	ILMN_2674324
Fignl1	-1.23 ± 0.17	1	-3.57 ± 0.12	p < 0.001	Cluster 2	ILMN_2663604
Cenpk	-1.38 ± 0.39	0.494	-2.6 ± 0.44	p < 0.001	Cluster 2	ILMN_2659337
Donson	-1.19 ± 0.1	1	-2.42 ± 0.13	p < 0.001	Cluster 2	ILMN_2706882
Hnrnph1	-1.35 ± 0.27	0.041	-2.81 ± 0.25	p < 0.001	Cluster 2	ILMN_2688923
Anapc5	-1.07 ± 0.35	1	-2.33 ± 0.11	p < 0.001	Cluster 2	ILMN_2648397
Pole3	-1.34 ± 0.06	0.646	-2.16 ± 0.06	p < 0.001	Cluster 2	ILMN_2840296
Pvrl3	-2.01 ± 0.15	p < 0.001	-2.73 ± 0.14	p < 0.001	Cluster 2	ILMN_1250766
Zbtb32	-1.16 ± 0.15	1	-5.68 ± 0.16	p < 0.001	Cluster 2	ILMN_2770119
Rad18	-1.17 ± 0.22	1	-2.39 ± 0.19	p < 0.001	Cluster 2	ILMN_2652042
Rangrf	-1.64 ± 0.24	0.026	-2.21 ± 0.3	p < 0.001	Cluster 2	ILMN_2707147
Tyms	-1.37 ± 0.19	0.047	-4.21 ± 0.23	p < 0.001	Cluster 2	ILMN_2484707
Sssca1	-1.4 ± 0.15	0.215	-2.01 ± 0.25	p < 0.001	Cluster 2	ILMN_2691492
Ank	-1.86 ± 0.05	p < 0.001	-2.34 ± 0.04	p < 0.001	Cluster 2	ILMN_1232621
Ard1a	-1.27 ± 0.11	0.132	-2.91 ± 0.13	p < 0.001	Cluster 2	ILMN_2724191
Ard1	-1.28 ± 0.2	0.883	-3.19 ± 0.16	p < 0.001	Cluster 2	ILMN_2744280
Nxt1	-1.31 ± 0.1	0.496	-2.05 ± 0.15	p < 0.001	Cluster 2	ILMN_2975041
Orc6l	-1.44 ± 0.05	0.031	-2.75 ± 0.14	p < 0.001	Cluster 2	ILMN_2683190
Syncrip	-1.77 ± 0.21	0.005	-2.37 ± 0.25	p < 0.001	Cluster 2	ILMN_2634248
Mycbp	-1.59 ± 0.14	0.053	-2.54 ± 0.14	p < 0.001	Cluster 2	ILMN_2933756
Ddx21	-1.66 ± 0.59	0.019	-2.3 ± 0.53	p < 0.001	Cluster 2	ILMN_2546724
Pdss1	-1.28 ± 0.16	1	-2.67 ± 0.1	p < 0.001	Cluster 2	ILMN_2986605
Olfm1	-1.09 ± 0.04	1	-2.1 ± 0.05	p < 0.001	Cluster 2	ILMN_1240615
Fnbp1	-1.26 ± 0.2	1	-2.14 ± 0.11	p < 0.001	Cluster 2	ILMN_2723708
Lmna	-1.44 ± 0.08	0.007	-2.35 ± 0.1	p < 0.001	Cluster 2	ILMN_2597710
Pcdh7	-1.47 ± 0.32	0.061	-3.18 ± 0.38	p < 0.001	Cluster 2	ILMN_2881857
Ctnnal1	-1.4 ± 0.06	0.421	-2.32 ± 0.03	p < 0.001	Cluster 2	ILMN_1232261
Zfp326	-1.28 ± 0.46	1	-2.84 ± 0.37	p < 0.001	Cluster 2	ILMN_2481391
Spag5	-1.13 ± 0.19	1	-2.78 ± 0.12	p < 0.001	Cluster 2	ILMN_2744217
Hmgn2	-1.12 ± 0.1	1	-2.65 ± 0.04	p < 0.001	Cluster 2	ILMN_2862111
Chst3	-1.2 ± 0.32	1	-4.01 ± 0.17	p < 0.001	Cluster 2	ILMN_2864170
Nasp	-1.39 ± 0.23	0.103	-3.48 ± 0.17	p < 0.001	Cluster 2	ILMN_1237993
Kifc1	-1.09 ± 0.04	1	-3.32 ± 0.04	p < 0.001	Cluster 2	ILMN_2649408
H2afz	-1.07 ± 0.03	1	-2.57 ± 0.01	p < 0.001	Cluster 2	ILMN_3074985
Ctps	-1.41 ± 0.18	0.388	-2.05 ± 0.15	p < 0.001	Cluster 2	ILMN_1219712
Nsbp1	-1.03 ± 0.12	1	-2.04 ± 0.06	p < 0.001	Cluster 2	ILMN_2740445
Incenp	-1.27 ± 0.19	0.771	-2.96 ± 0.2	p < 0.001	Cluster 2	ILMN_1216213
Uba2	-1.19 ± 0.09	0.6	-2.17 ± 0.09	p < 0.001	Cluster 2	ILMN_3160787
Ahcy	-1.14 ± 0.08	1	-2.54 ± 0.14	p < 0.001	Cluster 2	ILMN_1237919
Fbxo15	-1.14 ± 0.14	1	-2.66 ± 0.11	p < 0.001	Cluster 2	ILMN_2987637
Nap1l1	-1.13 ± 0.1	1	-3.4 ± 0.17	p < 0.001	Cluster 2	ILMN_1241857
Siva1	-1.35 ± 0.13	0.015	-2.11 ± 0.15	p < 0.001	Cluster 2	ILMN_2699003
Tpst1	-1.22 ± 0.19	0.42	-2.04 ± 0.07	p < 0.001	Cluster 2	ILMN_1230765
Slc25a10	-1.17 ± 0.23	1	-2.2 ± 0.33	p < 0.001	Cluster 2	ILMN_2730797
X99384	-1.74 ± 0.14	0.007	-2.46 ± 0.22	p < 0.001	Cluster 2	ILMN_1260372
Chaf1a	-1.47 ± 0.12	0.157	-4.14 ± 0.13	p < 0.001	Cluster 2	ILMN_1257667
Dbf4	-1.1 ± 0.14	1	-2.19 ± 0.14	p < 0.001	Cluster 2	ILMN_2952661
G3bp1	-1.44 ± 0.59	0.263	-2.27 ± 0.48	p < 0.001	Cluster 2	ILMN_2719888
Fgd2	-1.8 ± 0.09	0.003	-4.64 ± 0.09	p < 0.001	Cluster 2	ILMN_2737903
Bop1	-1.61 ± 0.16	0.044	-2.42 ± 0.2	p < 0.001	Cluster 2	ILMN_1253942
Irf5	-1.51 ± 0.01	0.034	-2.09 ± 0.19	p < 0.001	Cluster 2	ILMN_2621752
Impdh2	-1.32 ± 0.15	0.061	-3.18 ± 0.09	p < 0.001	Cluster 2	ILMN_2588398
Cdc6	-1.63 ± 0.04	0.033	-4.3 ± 0.06	p < 0.001	Cluster 2	ILMN_2597255
Ash2l	-1.17 ± 0.23	1	-2.17 ± 0.18	p < 0.001	Cluster 2	ILMN_3154222
Ung	-1.72 ± 0.16	0.002	-3.46 ± 0.15	p < 0.001	Cluster 2	ILMN_3133352
Tubb5	-1.22 ± 0.22	0.387	-3.54 ± 0.18	p < 0.001	Cluster 2	ILMN_1227164
Tuba1b	-1.12 ± 0.12	1	-2.57 ± 0.12	p < 0.001	Cluster 2	ILMN_2986393
Top2a	-1.26 ± 0.08	0.426	-3.76 ± 0.02	p < 0.001	Cluster 2	ILMN_2830661
Timeless	-1.28 ± 0.35	1	-3.17 ± 0.33	p < 0.001	Cluster 2	ILMN_3097131
Trim28	-1.18 ± 0.11	0.808	-2.2 ± 0.15	p < 0.001	Cluster 2	ILMN_1227225
Thoc4	-1.47 ± 0.15	0.001	-2.82 ± 0.1	p < 0.001	Cluster 2	ILMN_2747744
Suv39h1	-1.3 ± 0.1	0.96	-2.85 ± 0.09	p < 0.001	Cluster 2	ILMN_2692306
Aurka	-1.24 ± 0.22	0.359	-4.81 ± 0.22	p < 0.001	Cluster 2	ILMN_2617228
Aurkb	-1.24 ± 0.15	1	-4.3 ± 0.14	p < 0.001	Cluster 2	ILMN_1239230
Shcbp1	-1.19 ± 0.16	1	-3.19 ± 0.09	p < 0.001	Cluster 2	ILMN_2711112
Sfrs2	-1.64 ± 0.04	p < 0.001	-2.27 ± 0.02	p < 0.001	Cluster 2	ILMN_2636335
Khdrbs1	-1.39 ± 0.17	0.278	-2.09 ± 0.13	p < 0.001	Cluster 2	ILMN_1256052
S100a4	-1.14 ± 0.07	1	-2.96 ± 0.13	p < 0.001	Cluster 2	ILMN_2731901
Rpa2	-1.6 ± 0.1	0.046	-3.83 ± 0.17	p < 0.001	Cluster 2	ILMN_2602687
Ranbp1	-1.35 ± 0.02	0.041	-2.6 ± 0.03	p < 0.001	Cluster 2	ILMN_2598852
Rad51	-1.59 ± 0.35	0.05	-3.82 ± 0.31	p < 0.001	Cluster 2	ILMN_1256883
Pole	-1.32 ± 0.17	0.795	-2.69 ± 0.22	p < 0.001	Cluster 2	ILMN_2598548
Pold1	-1.21 ± 0.13	1	-2.96 ± 0.11	p < 0.001	Cluster 2	ILMN_2655577
Plk1	-1.1 ± 0.11	1	-4.66 ± 0.03	p < 0.001	Cluster 2	ILMN_1255053
Pa2g4	-1.28 ± 0.18	0.414	-2.23 ± 0.13	p < 0.001	Cluster 2	ILMN_1248733
Plaur	-1.42 ± 0.13	0.355	-2.03 ± 0.12	p < 0.001	Cluster 2	ILMN_2590884
Pdgfb	-1.21 ± 0.03	0.866	-3.31 ± 0.04	p < 0.001	Cluster 2	ILMN_2618714
Nudc	-1.25 ± 0.12	1	-2.68 ± 0.05	p < 0.001	Cluster 2	ILMN_1249749
Uhrf1	-1.38 ± 0.14	0.005	-4.8 ± 0.23	p < 0.001	Cluster 2	ILMN_2517041
Notch4	-1.83 ± 0.28	0.002	-2.58 ± 0.31	p < 0.001	Cluster 2	ILMN_1220697
Mrpl40	-1.23 ± 0.09	0.544	-2.03 ± 0.02	p < 0.001	Cluster 2	ILMN_2609087
Ncl	-1.95 ± 0.22	p < 0.001	-3.49 ± 0.28	p < 0.001	Cluster 2	ILMN_2723850
Msh6	-1.4 ± 0.02	0.004	-2.38 ± 0.11	p < 0.001	Cluster 2	ILMN_2631097
Mettl1	-1.2 ± 0.11	1	-2.13 ± 0.07	p < 0.001	Cluster 2	ILMN_3001946
Melk	-1.18 ± 0.24	1	-2.79 ± 0.16	p < 0.001	Cluster 2	ILMN_1231392
Il1rl1l	-1.4 ± 0.25	0.409	-2.01 ± 0.22	p < 0.001	Cluster 2	ILMN_1214974
Lmnb2	-1.18 ± 0.1	1	-2.67 ± 0.2	p < 0.001	Cluster 2	ILMN_2669404
Lmnb1	-1.46 ± 0.16	0.039	-6.06 ± 0.11	p < 0.001	Cluster 2	ILMN_2916035
Lig1	-1.32 ± 0.38	0.586	-3.85 ± 0.2	p < 0.001	Cluster 2	ILMN_2595519
Kif15	-1.44 ± 0.1	0.157	-4.93 ± 0.09	p < 0.001	Cluster 2	ILMN_2900557
Kif11	-1.37 ± 0.2	0.546	-3.48 ± 0.15	p < 0.001	Cluster 2	ILMN_2866970
Il6ra	-2.17 ± 0.38	p < 0.001	-2.73 ± 0.37	p < 0.001	Cluster 2	ILMN_1255743
Hnrpa1	-1.37 ± 0.01	0.022	-2.39 ± 0.14	p < 0.001	Cluster 2	ILMN_1244536
H2afx	-1.23 ± 0.14	1	-3.34 ± 0.24	p < 0.001	Cluster 2	ILMN_2907878
Gsg2	-1.2 ± 0.17	1	-3.09 ± 0.15	p < 0.001	Cluster 2	ILMN_1235363
Gart	-1.52 ± 0.08	0.124	-2.75 ± 0.08	p < 0.001	Cluster 2	ILMN_2622163
Fkbp4	-1.07 ± 0.06	1	-2.04 ± 0.05	p < 0.001	Cluster 2	ILMN_1257428
Fgf13	-1.31 ± 0.19	0.787	-2.19 ± 0.18	p < 0.001	Cluster 2	ILMN_2745480
Dok2	-1.31 ± 0.13	0.085	-2.57 ± 0.12	p < 0.001	Cluster 2	ILMN_3160659
Dnmt1	-1.03 ± 0.08	1	-2.28 ± 0.08	p < 0.001	Cluster 2	ILMN_2720451
Dmwd	-2.36 ± 0.16	p < 0.001	-8.6 ± 0.04	p < 0.001	Cluster 2	ILMN_2914010
Cxcr3	-1.18 ± 0.1	1	-2.1 ± 0.22	p < 0.001	Cluster 2	ILMN_2658786
Cdc7	-1.11 ± 0.1	1	-2.2 ± 0.08	p < 0.001	Cluster 2	ILMN_1238374
Cdc45l	-1.28 ± 0.06	0.941	-3.6 ± 0.06	p < 0.001	Cluster 2	ILMN_2919433
Cdc25c	-1.16 ± 0.13	1	-3.6 ± 0.09	p < 0.001	Cluster 2	ILMN_2637704
Cct3	-1.3 ± 0.15	0.057	-2.14 ± 0.04	p < 0.001	Cluster 2	ILMN_1247317
Ccrn4l	-1.02 ± 0.16	1	-2.02 ± 0.21	p < 0.001	Cluster 2	ILMN_1255422
Car2	-1.5 ± 0.24	0.14	-2.61 ± 0.14	p < 0.001	Cluster 2	ILMN_2606746
Aspm	-1.2 ± 0.24	1	-2.44 ± 0.24	p < 0.001	Cluster 2	ILMN_2693205
Bub1b	-1.1 ± 0.03	1	-3.95 ± 0.03	p < 0.001	Cluster 2	ILMN_2774007
Bckdk	-1.19 ± 0.12	1	-2.26 ± 0.16	p < 0.001	Cluster 2	ILMN_1249301
Birc5	-1.38 ± 0.21	0.065	-5.87 ± 0.11	p < 0.001	Cluster 2	ILMN_2681241
Umps	-1.62 ± 0.08	0.036	-2.66 ± 0.1	p < 0.001	Cluster 2	ILMN_1213014
Tk1	-1.65 ± 0.1	p < 0.001	-4.67 ± 0.09	p < 0.001	Cluster 2	ILMN_2605890
Tfdp1	-1.36 ± 0.16	0.013	-2.6 ± 0.16	p < 0.001	Cluster 2	ILMN_2692110
Srm	-1.55 ± 0.11	0.001	-3.2 ± 0.1	p < 0.001	Cluster 2	ILMN_1225880
Snrpd1	-1.37 ± 0.06	0.03	-2.66 ± 0.02	p < 0.001	Cluster 2	ILMN_1225361
Siah1b	-1.4 ± 0.1	0.41	-2.44 ± 0.13	p < 0.001	Cluster 2	ILMN_2618014
Shmt1	-1.68 ± 0.03	0.017	-2.53 ± 0.1	p < 0.001	Cluster 2	ILMN_1238412
Rrm2	-1.58 ± 0.36	0.044	-5.68 ± 0.27	p < 0.001	Cluster 2	ILMN_2819319
Rrm1	-1.24 ± 0.21	0.257	-4.27 ± 0.21	p < 0.001	Cluster 2	ILMN_2977624
Polr1b	-1.75 ± 0.13	0.007	-2.52 ± 0.32	p < 0.001	Cluster 2	ILMN_2723483
Rbbp7	-1.38 ± 0.55	0.074	-2.93 ± 0.4	p < 0.001	Cluster 2	ILMN_2691192
Raet1c	-1.15 ± 0.08	1	-2.04 ± 0.12	p < 0.001	Cluster 2	ILMN_1239542
Raet1b	-1.17 ± 0.17	0.846	-2.15 ± 0.08	p < 0.001	Cluster 2	ILMN_3158725
Rad54l	-1.42 ± 0.07	0.003	-5.7 ± 0.1	p < 0.001	Cluster 2	ILMN_2741985
Rad51ap1	-1.4 ± 0.1	0.42	-2.82 ± 0.16	p < 0.001	Cluster 2	ILMN_2753226
Psmc3ip	-1.55 ± 0.09	0.054	-3.85 ± 0.03	p < 0.001	Cluster 2	ILMN_2999654
Map2k3	-1.66 ± 0.12	p < 0.001	-2.44 ± 0.1	p < 0.001	Cluster 2	ILMN_2659644
Prim2	-1.22 ± 0.1	1	-2.4 ± 0.08	p < 0.001	Cluster 2	ILMN_2982965
Pold2	-1.14 ± 0.2	1	-2.56 ± 0.21	p < 0.001	Cluster 2	ILMN_2817892
Pola2	-1.17 ± 0.01	1	-2.11 ± 0.15	p < 0.001	Cluster 2	ILMN_2614304
Pitpna	-1.54 ± 0.13	0.079	-2.44 ± 0.2	p < 0.001	Cluster 2	ILMN_1221611
Npm3	-1.26 ± 0.32	0.229	-2.15 ± 0.26	p < 0.001	Cluster 2	ILMN_3020829
Nme1	-1.08 ± 0.07	1	-2.05 ± 0.07	p < 0.001	Cluster 2	ILMN_1221067
Mybl2	-2.24 ± 0.07	p < 0.001	-7.09 ± 0.15	p < 0.001	Cluster 2	ILMN_2826881
Mns1	-1.33 ± 0.19	0.757	-3.17 ± 0.05	p < 0.001	Cluster 2	ILMN_2678431
Mcm7	-1.22 ± 0.15	1	-4.03 ± 0.05	p < 0.001	Cluster 2	ILMN_1213616
Mcm6	-1.48 ± 0.12	0.005	-5.13 ± 0.06	p < 0.001	Cluster 2	ILMN_1233857
Mcm5	-1.41 ± 0.1	0.005	-4.91 ± 0.09	p < 0.001	Cluster 2	ILMN_2742849
Mcm4	-1.36 ± 0.06	0.026	-3.57 ± 0.08	p < 0.001	Cluster 2	ILMN_2936427
Mcm2	-1.22 ± 0.07	0.91	-2.33 ± 0.07	p < 0.001	Cluster 2	ILMN_1250907
Mcm3	-1.26 ± 0.25	1	-3.91 ± 0.24	p < 0.001	Cluster 2	ILMN_2851040
Lpl	-1.35 ± 0.26	0.025	-2.51 ± 0.16	p < 0.001	Cluster 2	ILMN_2692723
Kif4	-1.25 ± 0.16	1	-4.1 ± 0.11	p < 0.001	Cluster 2	ILMN_1220039
Kcnn4	-1.66 ± 0.14	0.023	-2.13 ± 0.12	p < 0.001	Cluster 2	ILMN_2765032
Kpnb1	-1.22 ± 0.32	1	-2.03 ± 0.34	p < 0.001	Cluster 2	ILMN_1230411
Hras1	-1.29 ± 0.15	1	-2.04 ± 0.1	p < 0.001	Cluster 2	ILMN_1223624
Hn1	-1.29 ± 0.26	0.366	-2.14 ± 0.23	p < 0.001	Cluster 2	ILMN_2758452
Hmgb2	-1.58 ± 0.43	0.05	-4.29 ± 0.36	p < 0.001	Cluster 2	ILMN_3156604
Hdgf	-1.46 ± 0.47	0.137	-2.29 ± 0.54	p < 0.001	Cluster 2	ILMN_1244324
Hcfc1	-1.25 ± 0.12	1	-2.12 ± 0.11	p < 0.001	Cluster 2	ILMN_2723881
Gpx1	-2.48 ± 0.04	p < 0.001	-3.18 ± 0.04	p < 0.001	Cluster 2	ILMN_1241367
Foxm1	-1.19 ± 0.24	1	-3.6 ± 0.17	p < 0.001	Cluster 2	ILMN_1239314
Ppm1g	-1.43 ± 0.15	0.247	-2.49 ± 0.14	p < 0.001	Cluster 2	ILMN_2643832
Fen1	-1.31 ± 0.13	0.046	-2.88 ± 0.15	p < 0.001	Cluster 2	ILMN_1259473
Ezh2	-1.34 ± 0.9	0.635	-2.79 ± 0.83	p < 0.001	Cluster 2	ILMN_1234171
Cenpa	-1.25 ± 0.16	0.386	-4.26 ± 0.15	p < 0.001	Cluster 2	ILMN_1236574
Cdkn2c	-1.28 ± 0.06	0.448	-2.14 ± 0.09	p < 0.001	Cluster 2	ILMN_1228366
Cdc2a	-1.19 ± 0.06	1	-4.16 ± 0.11	p < 0.001	Cluster 2	ILMN_2657844
Cdc25a	-1.67 ± 0.13	0.019	-2.82 ± 0.23	p < 0.001	Cluster 2	ILMN_2773110
Cd72	-1.11 ± 0.16	1	-2.07 ± 0.16	p < 0.001	Cluster 2	ILMN_2675669
Ccnf	-1.8 ± 0.07	0.003	-2.7 ± 0.07	p < 0.001	Cluster 2	ILMN_2722438
Ccne1	-1.53 ± 0.14	0.105	-2.85 ± 0.27	p < 0.001	Cluster 2	ILMN_2716497
Ccnd3	-1.05 ± 0.15	1	-2.14 ± 0.17	p < 0.001	Cluster 2	ILMN_3131063
Cbx3	-1.26 ± 0.25	0.645	-2.02 ± 0.24	p < 0.001	Cluster 2	ILMN_2629052
Blm	-1.06 ± 0.13	1	-3.14 ± 0.16	p < 0.001	Cluster 2	ILMN_2774640
Bcat1	-1.21 ± 0.09	0.406	-2.79 ± 0.1	p < 0.001	Cluster 2	ILMN_3131478
Parp1	-1.21 ± 0.09	0.506	-2.08 ± 0.1	p < 0.001	Cluster 2	ILMN_2621385
Actb	-1.19 ± 0.51	0.737	-2.54 ± 0.57	p < 0.001	Cluster 2	ILMN_2617433
Slc35a4	-1.29 ± 0.13	0.309	-2.01 ± 0.06	p < 0.001	Cluster 2	ILMN_2744758
2310014G06Rik	-1.02 ± 0.08	1	-2.54 ± 0.15	p < 0.001	Cluster 2	ILMN_2470889
Alg6	-1.39 ± 0.14	0.033	-2.19 ± 0.14	p < 0.001	Cluster 2	ILMN_1242540
Whsc1	-1.27 ± 0.12	1	-2.1 ± 0.02	p < 0.001	Cluster 2	ILMN_1256982
1110014N23Rik	-1.28 ± 0.12	1	-2.17 ± 0.14	p < 0.001	Cluster 2	ILMN_2607450
Tmpo	-1.13 ± 0.26	1	-2.67 ± 0.24	p < 0.001	Cluster 2	ILMN_2471359
Ptbp1	-1.17 ± 0.2	1	-2.09 ± 0.3	p < 0.001	Cluster 2	ILMN_1243690
Cbx5	-1.12 ± 0.16	1	-2.78 ± 0.19	p < 0.001	Cluster 2	ILMN_3055904
4831426I19Rik	-1.59 ± 0.43	0.05	-3.13 ± 0.3	p < 0.001	Cluster 2	ILMN_2687612
Oip5	-1.18 ± 0.17	1	-2.1 ± 0.15	p < 0.001	Cluster 2	ILMN_1220637
Nusap1	-1.01 ± 0.19	1	-2.26 ± 0.17	p < 0.001	Cluster 2	ILMN_2653765
Kntc1	-1.13 ± 0.13	1	-2.66 ± 0.14	p < 0.001	Cluster 2	ILMN_2648080
2810407C02Rik	-1.35 ± 0.12	0.597	-2.03 ± 0.12	p < 0.001	Cluster 2	ILMN_1215213
E130016E03Rik	-1.02 ± 0.09	1	-2.42 ± 0.08	p < 0.001	Cluster 2	ILMN_3161959
2700094K13Rik	-1.96 ± 0.05	p < 0.001	-4.74 ± 0.05	p < 0.001	Cluster 2	ILMN_1244773
Ccne2	-1.58 ± 0.11	0.063	-5.2 ± 0.14	p < 0.001	Cluster 2	ILMN_1245789
Ak2	-1.27 ± 0.25	0.867	-2.12 ± 0.28	p < 0.001	Cluster 2	ILMN_2641360
Iqgap3	-1.02 ± 0.25	1	-3.45 ± 0.24	p < 0.001	Cluster 2	ILMN_2971999
Alg10b	-1.1 ± 0.22	1	-2.41 ± 0.23	p < 0.001	Cluster 2	ILMN_2817021
5031439G07Rik	-1.05 ± 0.1	1	-2.56 ± 0.11	p < 0.001	Cluster 2	ILMN_1252809
Tmem55b	-1.34 ± 0.19	0.669	-2.11 ± 0.19	p < 0.001	Cluster 2	ILMN_2776952
Fancd2	-1.3 ± 0.09	0.927	-3.82 ± 0.14	p < 0.001	Cluster 2	ILMN_3161617
Klrg2	-1.33 ± 0.08	0.766	-2.62 ± 0.08	p < 0.001	Cluster 2	ILMN_2631171
Tmem201	-1.38 ± 0.07	0.458	-2.11 ± 0.06	p < 0.001	Cluster 2	ILMN_3068535
Zbtb45	-1.33 ± 0.06	0.77	-2.59 ± 0.09	p < 0.001	Cluster 2	ILMN_1228750
Espl1	-1.27 ± 0.14	1	-3.43 ± 0.14	p < 0.001	Cluster 2	ILMN_2911855
Ttll4	-1.32 ± 0.06	0.786	-2.02 ± 0.05	p < 0.001	Cluster 2	ILMN_3160783
BC085271	-1.55 ± 0.09	0.001	-2.89 ± 0.1	p < 0.001	Cluster 2	ILMN_2960822
Pde2a	-1.31 ± 0.18	0.833	-2.51 ± 0.14	p < 0.001	Cluster 2	ILMN_2740407
Wdr34	-1.14 ± 0.1	1	-2.09 ± 0.08	p < 0.001	Cluster 2	ILMN_1233784
Znhit3	-1.19 ± 0.18	1	-2.02 ± 0.2	p < 0.001	Cluster 2	ILMN_2914957
Nup85	-1.56 ± 0.18	0.011	-3.71 ± 0.11	p < 0.001	Cluster 2	ILMN_2890574
Rtel1	-1.19 ± 0.17	1	-2.15 ± 0.17	p < 0.001	Cluster 2	ILMN_1255596
scl0015365.1_6	-2.33 ± 0.11	p < 0.001	-2.8 ± 0.1	p < 0.001	Cluster 2	ILMN_2521893
E430003D02Rik	-1.6 ± 0.81	0.049	-4.23 ± 0.63	p < 0.001	Cluster 2	ILMN_1224932
scl0002624.1_576	-1.62 ± 0.23	0.039	-2.78 ± 0.3	p < 0.001	Cluster 2	ILMN_2420939
C230067O06Rik	-1.19 ± 0.16	1	-2.27 ± 0.18	p < 0.001	Cluster 2	ILMN_1217928
Ywhag	-2.45 ± 0.03	p < 0.001	-3.08 ± 0.15	p < 0.001	Cluster 2	ILMN_2587515
E330031I04Rik	-1.34 ± 0.2	0.653	-2.21 ± 0.16	p < 0.001	Cluster 2	ILMN_2572489
D130063H01Rik	-1.14 ± 0.23	1	-2.28 ± 0.21	p < 0.001	Cluster 2	ILMN_1220115
C730029F17Rik	-1.12 ± 0.21	1	-2.12 ± 0.15	p < 0.001	Cluster 2	ILMN_1227642
Trim27	-2.24 ± 0.16	p < 0.001	-2.39 ± 0.14	p < 0.001	Cluster 2	ILMN_2556209
B130015M16Rik	-1.26 ± 0.28	1	-2.07 ± 0.32	p < 0.001	Cluster 2	ILMN_2565252
9830169E20Rik	-1.23 ± 0.36	1	-2.38 ± 0.48	p < 0.001	Cluster 2	ILMN_2571683
9830141K10Rik	-1.85 ± 0.09	0.001	-2.39 ± 0.21	p < 0.001	Cluster 2	ILMN_2574754
9430065L19Rik	-1.33 ± 0.2	0.044	-2.29 ± 0.24	p < 0.001	Cluster 2	ILMN_1229312
3830430K15Rik	-1.39 ± 0.31	0.434	-2.85 ± 0.22	p < 0.001	Cluster 2	ILMN_1245109
Gin1	-1.23 ± 0.18	1	-2.09 ± 0.15	p < 0.001	Cluster 2	ILMN_1245008
5730543M03Rik	-1.89 ± 0.17	0.001	-2.73 ± 0.16	p < 0.001	Cluster 2	ILMN_1250779
Hnrpab	-1.41 ± 0.12	0.374	-2.43 ± 0.12	p < 0.001	Cluster 2	ILMN_1259056
Mrpl38	-1.5 ± 0.11	0.142	-2.09 ± 0.11	p < 0.001	Cluster 2	ILMN_2544278
2810417K24Rik	-1.11 ± 0.95	1	-3.26 ± 0.82	p < 0.001	Cluster 2	ILMN_2543842
2810404O06Rik	-1.49 ± 0.05	0.165	-2.62 ± 0.16	p < 0.001	Cluster 2	ILMN_1214158
Set	-1.4 ± 0.2	0.301	-2.08 ± 0.2	p < 0.001	Cluster 2	ILMN_2543767
2500002A22Rik	-1.28 ± 0.45	1	-3.09 ± 0.49	p < 0.001	Cluster 2	ILMN_1255902
2410098H20Rik	-1.29 ± 0.07	1	-2.17 ± 0.14	p < 0.001	Cluster 2	ILMN_1214404
Dazap1	-1.01 ± 0.05	1	-2.32 ± 0.06	p < 0.001	Cluster 2	ILMN_1227087
scl0001118.1_0	-1.3 ± 1.07	0.963	-2.11 ± 1.09	p < 0.001	Cluster 2	ILMN_2516205
0610011I19Rik	-1.31 ± 0.22	0.828	-2.17 ± 0.21	p < 0.001	Cluster 2	ILMN_2545915
scl0002069.1_48	-1.18 ± 0.4	1	-2.45 ± 0.3	p < 0.001	Cluster 2	ILMN_2443164
1190028F09	-1.72 ± 0.07	0.01	-2.36 ± 0.09	p < 0.001	Cluster 2	ILMN_1253503
4930524J08Rik	-1.5 ± 0.12	0.15	-3.31 ± 0.17	p < 0.001	Cluster 2	ILMN_2425557
2810017I02Rik	-1.6 ± 0.07	0.047	-2.01 ± 0.1	p < 0.001	Cluster 2	ILMN_2473953
4930577N17Rik	-1.41 ± 0.21	0.364	-3.44 ± 0.1	p < 0.001	Cluster 2	ILMN_1252510
1110021J02Rik	-1.14 ± 0.09	1	-2.28 ± 0.17	p < 0.001	Cluster 2	ILMN_2455397
4733401I05Rik	-1.05 ± 0.41	1	-2.21 ± 0.25	p < 0.001	Cluster 2	ILMN_2500157
2610019E17Rik	-1.31 ± 0.09	0.867	-2.58 ± 0.24	p < 0.001	Cluster 2	ILMN_2452717
AU020206	-1.49 ± 0.15	0.166	-2.05 ± 0.21	p < 0.001	Cluster 2	ILMN_2461320
C920004C08Rik	-1.45 ± 0.16	0.031	-4.61 ± 0.14	p < 0.001	Cluster 2	ILMN_1222071
scl0004166.1_8	-1.43 ± 0.28	0.313	-2.55 ± 0.26	p < 0.001	Cluster 2	ILMN_2519122
EG667728	1.11 ± 0.22	1	-2.45 ± 0.17	p < 0.001	Cluster 3	ILMN_2525605
LOC666559	2.04 ± 0.31	p < 0.001	-2.53 ± 0.21	p < 0.001	Cluster 3	ILMN_2540103
Cdkn3	1.07 ± 0.14	1	-3.51 ± 0.11	p < 0.001	Cluster 3	ILMN_1243616
AI850995	1.2 ± 0.09	1	-2.21 ± 0.1	p < 0.001	Cluster 3	ILMN_1253336
LOC381904	1.41 ± 0.14	0.343	-2.22 ± 0.1	p < 0.001	Cluster 3	ILMN_2540464
2610021K21Rik	1.07 ± 0.03	1	-2.25 ± 0.05	p < 0.001	Cluster 3	ILMN_2737686
LOC100046741	1.38 ± 0.01	0.504	-2.78 ± 0.09	p < 0.001	Cluster 3	ILMN_2677472
LOC100040592	2.02 ± 0.21	p < 0.001	-1.29 ± 0.25	0.035	Cluster 3	ILMN_2654952
A930025D01Rik	1.11 ± 0.1	1	-2.14 ± 0.22	p < 0.001	Cluster 3	ILMN_1232280
Hist2h2ab	1.12 ± 0.42	1	-3.69 ± 0.35	p < 0.001	Cluster 3	ILMN_2785454
Hist1h2ad	1.08 ± 0.57	1	-4.17 ± 0.59	p < 0.001	Cluster 3	ILMN_2795040
Hist1h2ag	1.05 ± 0.41	1	-4.2 ± 0.3	p < 0.001	Cluster 3	ILMN_2981801
Hist1h2ao	1.06 ± 0.03	1	-2.61 ± 0.08	p < 0.001	Cluster 3	ILMN_2836654
Hist1h2ak	1.07 ± 0.45	1	-4.18 ± 0.48	p < 0.001	Cluster 3	ILMN_2847144
Hist2h2ac	1.01 ± 0.15	1	-2.63 ± 0.14	p < 0.001	Cluster 3	ILMN_1218380
Hist1h2ah	1.02 ± 0.31	1	-4.06 ± 0.43	p < 0.001	Cluster 3	ILMN_2730329
Insig1	1.65 ± 0.29	0.024	-2.07 ± 0.19	p < 0.001	Cluster 3	ILMN_2606693
Lss	2.07 ± 0.14	p < 0.001	-2.51 ± 0.15	p < 0.001	Cluster 3	ILMN_2614161
Me2	1.07 ± 0.07	1	-2.05 ± 0.03	p < 0.001	Cluster 3	ILMN_1230263
Mvd	2.5 ± 0.1	p < 0.001	-1.23 ± 0.11	0.737	Cluster 3	ILMN_2645275
Fdps	1.74 ± 0.2	p < 0.001	-2.61 ± 0.16	p < 0.001	Cluster 3	ILMN_1225730
Lbr	1.04 ± 0.18	1	-2.28 ± 0.29	p < 0.001	Cluster 3	ILMN_2733120
D17H6S56E-5	1.02 ± 0.06	1	-2.56 ± 0.05	p < 0.001	Cluster 3	ILMN_1260061
Mfsd2	1.25 ± 0.07	1	-2.04 ± 0.19	p < 0.001	Cluster 3	ILMN_1225764
Tm7sf4	1.37 ± 0.13	0.497	-2.25 ± 0.16	p < 0.001	Cluster 3	ILMN_1231166
Anln	1.05 ± 0.28	1	-3.35 ± 0.31	p < 0.001	Cluster 3	ILMN_2595597
Sass6	1.03 ± 0.13	1	-2.11 ± 0.12	p < 0.001	Cluster 3	ILMN_2669343
Pacrg	1.47 ± 0.23	0.152	-2.75 ± 0.21	p < 0.001	Cluster 3	ILMN_2625279
Tubb6	1.04 ± 0.15	1	-2.38 ± 0.17	p < 0.001	Cluster 3	ILMN_2718217
Pgp	1.09 ± 0.18	1	-2.3 ± 0.02	p < 0.001	Cluster 3	ILMN_2727318
Tmem107	1.04 ± 0.18	1	-2.45 ± 0.15	p < 0.001	Cluster 3	ILMN_3163211
1190002H23Rik	2.07 ± 0.11	p < 0.001	-1.17 ± 0.14	1	Cluster 3	ILMN_2593774
Pcyt2	1.2 ± 0.06	1	-2.08 ± 0.05	p < 0.001	Cluster 3	ILMN_2694038
Sdf2l1	1.11 ± 0.22	1	-2.13 ± 0.24	p < 0.001	Cluster 3	ILMN_1221943
Cyp51	1.66 ± 0.11	0.001	-2.68 ± 0.04	p < 0.001	Cluster 3	ILMN_2688075
Fads2	1.27 ± 0.12	1	-3.6 ± 0.08	p < 0.001	Cluster 3	ILMN_2713071
Diap3	1.07 ± 0.14	1	-2.14 ± 0.14	p < 0.001	Cluster 3	ILMN_2606436
St3gal6	2.87 ± 0.25	p < 0.001	-2.22 ± 0.29	p < 0.001	Cluster 3	ILMN_2695199
Gcat	1.09 ± 0.21	1	-2.43 ± 0.24	p < 0.001	Cluster 3	ILMN_2777696
Tbl2	1.16 ± 0.04	1	-2.21 ± 0.04	p < 0.001	Cluster 3	ILMN_2604643
Cdca3	1.02 ± 0.05	1	-4.51 ± 0.07	p < 0.001	Cluster 3	ILMN_1225182
Vim	1.07 ± 0.23	1	-2.33 ± 0.22	p < 0.001	Cluster 3	ILMN_2451022
Tuba1a	1.02 ± 0.15	1	-2.92 ± 0.09	p < 0.001	Cluster 3	ILMN_2916705
Trip6	1 ± 0.1	1	-2.26 ± 0.08	p < 0.001	Cluster 3	ILMN_3009463
Ccl9	1.37 ± 0.09	0.024	-2.02 ± 0.12	p < 0.001	Cluster 3	ILMN_2776603
Ccl3	2.12 ± 0.07	p < 0.001	-1.06 ± 0.08	1	Cluster 3	ILMN_1253919
Hao1	1.02 ± 0.23	1	-2.3 ± 0.2	p < 0.001	Cluster 3	ILMN_2875475
Acat2	1.8 ± 0.11	p < 0.001	-3.16 ± 0.17	p < 0.001	Cluster 3	ILMN_1253008
Scd2	1.18 ± 0.31	1	-2.6 ± 0.3	p < 0.001	Cluster 3	ILMN_2919259
EG433923	1.1 ± 0.16	1	-2.23 ± 0.12	p < 0.001	Cluster 3	ILMN_2905386
B230217C12Rik	1.63 ± 0.21	0.033	-2.4 ± 0.22	p < 0.001	Cluster 3	ILMN_3040617
Il1rn	2.01 ± 0.36	p < 0.001	-1.46 ± 0.24	0.06	Cluster 3	ILMN_2682566
Ankrd37	2.02 ± 0.19	p < 0.001	-1.2 ± 0.24	0.895	Cluster 3	ILMN_2595857
Tomm40l	1.07 ± 0.11	1	-2.03 ± 0.1	p < 0.001	Cluster 3	ILMN_1232024
EG432879	1.06 ± 0.12	1	-2.12 ± 0.08	p < 0.001	Cluster 3	ILMN_3161906
Atg9b	1.33 ± 0.08	0.221	-2.25 ± 0.08	p < 0.001	Cluster 3	ILMN_3160369
F830002E14Rik	1.23 ± 3.88	1	-4.05 ± 2.59	p < 0.001	Cluster 3	ILMN_1215076
LOC100045877	2.05 ± 0.27	p < 0.001	1.96 ± 0.29	p < 0.001	Cluster 4	ILMN_2642969
Fbxo10	2.25 ± 0.24	p < 0.001	1.66 ± 0.24	0.004	Cluster 4	ILMN_2529395
C330008K14Rik	2.22 ± 0.09	p < 0.001	1.06 ± 0.08	1	Cluster 4	ILMN_2618148
LOC100048346	2.76 ± 0.1	p < 0.001	2.5 ± 0.06	p < 0.001	Cluster 4	ILMN_2433990
LOC100044204	4.57 ± 0.22	p < 0.001	1.09 ± 0.22	1	Cluster 4	ILMN_2727309
Igf2bp2	3.29 ± 0.07	p < 0.001	1.08 ± 0.06	1	Cluster 4	ILMN_2974720
Gprc5a	2.01 ± 0.13	p < 0.001	1.73 ± 0.18	0.001	Cluster 4	ILMN_2854943
Agpat9	2.14 ± 0.1	p < 0.001	2.11 ± 0.1	p < 0.001	Cluster 4	ILMN_2675268
Wwc1	2.01 ± 0.04	p < 0.001	1.38 ± 0.06	0.164	Cluster 4	ILMN_2525423
Appl2	2.03 ± 0.07	p < 0.001	1.59 ± 0.07	0.012	Cluster 4	ILMN_1219978
Camk1	2.04 ± 0.21	p < 0.001	2.03 ± 0.19	p < 0.001	Cluster 4	ILMN_2944939
Ier3	2.58 ± 0.05	p < 0.001	1.36 ± 0.06	0.073	Cluster 4	ILMN_1216764
Ddit4	2.62 ± 0.48	p < 0.001	2.16 ± 0.41	p < 0.001	Cluster 4	ILMN_2993109
Egln3	2.34 ± 0.16	p < 0.001	1.14 ± 0.11	1	Cluster 4	ILMN_2605819
Glipr2	2.58 ± 0.09	p < 0.001	2.38 ± 0.05	p < 0.001	Cluster 4	ILMN_2773900
4930583H14Rik	3.38 ± 0.15	p < 0.001	1.54 ± 0.12	0.023	Cluster 4	ILMN_1250001
Fam13c	2.27 ± 0.18	p < 0.001	2.24 ± 0.14	p < 0.001	Cluster 4	ILMN_2591159
1200015N20Rik	2.41 ± 0.16	p < 0.001	2.34 ± 0.14	p < 0.001	Cluster 4	ILMN_2591158
Rsad2	3.47 ± 0.28	p < 0.001	1.47 ± 0.24	0.052	Cluster 4	ILMN_1225204
Acss2	3.31 ± 0.21	p < 0.001	1.51 ± 0.22	0.036	Cluster 4	ILMN_2734181
Nat6	2.79 ± 0.08	p < 0.001	2.68 ± 0.14	p < 0.001	Cluster 4	ILMN_2905859
Pfkp	2.02 ± 0.29	p < 0.001	1.04 ± 0.33	1	Cluster 4	ILMN_1237695
Lpin1	2.04 ± 0.22	p < 0.001	1.13 ± 0.23	1	Cluster 4	ILMN_2507725
Ccl4	3.03 ± 0.07	p < 0.001	1.08 ± 0.09	1	Cluster 4	ILMN_1224472
Usp18	2.53 ± 0.07	p < 0.001	2.47 ± 0.09	p < 0.001	Cluster 4	ILMN_3131679
P4ha2	2.6 ± 0.18	p < 0.001	1.9 ± 0.16	p < 0.001	Cluster 4	ILMN_2777082
Kcnk2	2.29 ± 0.08	p < 0.001	1.05 ± 0.07	1	Cluster 4	ILMN_1226055
Hmox1	2.56 ± 0.41	p < 0.001	2.2 ± 0.39	p < 0.001	Cluster 4	ILMN_2788073
Bnip3l	2.04 ± 0.17	p < 0.001	1.53 ± 0.13	0.026	Cluster 4	ILMN_2716567
Adm	3.35 ± 0.15	p < 0.001	1.17 ± 0.08	1	Cluster 4	ILMN_1247207
Phlda1	2 ± 0.2	p < 0.001	1.14 ± 0.08	1	Cluster 4	ILMN_2754985
Gadd45b	2.08 ± 0.21	p < 0.001	1.63 ± 0.21	0.006	Cluster 4	ILMN_2900653
Hyal1	4 ± 0.03	p < 0.001	3.4 ± 0.15	p < 0.001	Cluster 4	ILMN_2644375
Atf3	2.25 ± 0.07	p < 0.001	1.46 ± 0.07	0.068	Cluster 4	ILMN_2619408
Tnfsf12-tnfsf13	2.16 ± 0.05	p < 0.001	2.03 ± 0.06	p < 0.001	Cluster 4	ILMN_2492170
scl0002785.1_49	2.31 ± 0.13	p < 0.001	1.52 ± 0.11	0.027	Cluster 4	ILMN_2511249
1810026B05Rik	-1.01 ± 0.09	1	2 ± 0.1	p < 0.001	Cluster 5	ILMN_1253900
Fvt1	-1.23 ± 0.14	1	2.12 ± 0.09	p < 0.001	Cluster 5	ILMN_2692262
LOC214403	-1.04 ± 0.19	1	2.23 ± 0.37	p < 0.001	Cluster 5	ILMN_2526875
Treml1	-1.04 ± 0.17	1	2.84 ± 0.17	p < 0.001	Cluster 5	ILMN_2523169
9330175B01Rik	-1.03 ± 0.05	1	2.06 ± 0.09	p < 0.001	Cluster 5	ILMN_1232055
Os9	-1.03 ± 0.06	1	2.02 ± 0.07	p < 0.001	Cluster 5	ILMN_1246758
Tmem65	-1.14 ± 0.07	1	2.06 ± 0.04	p < 0.001	Cluster 5	ILMN_2987564
5830434P21Rik	-1.11 ± 0.13	1	2.09 ± 0.1	p < 0.001	Cluster 5	ILMN_1240274
Mcfd2	-1.06 ± 0.11	1	2.05 ± 0.11	p < 0.001	Cluster 5	ILMN_3111298
Bcas3	-1.01 ± 0.08	1	2.22 ± 0.08	p < 0.001	Cluster 5	ILMN_2669958
Slc19a2	-1.04 ± 0.14	1	2.24 ± 0.07	p < 0.001	Cluster 5	ILMN_1250531
Osr2	-1.11 ± 0.13	1	6.75 ± 0.09	p < 0.001	Cluster 5	ILMN_2770979
Sept8	-1.06 ± 0.08	1	2.48 ± 0.1	p < 0.001	Cluster 5	ILMN_1218866
Ints12	-1.07 ± 0.16	1	2.25 ± 0.07	p < 0.001	Cluster 5	ILMN_2522765
Smpdl3a	-1.39 ± 0.08	0.425	3.74 ± 0.23	p < 0.001	Cluster 5	ILMN_1224116
Lyz2	-1.21 ± 0.11	0.638	2.15 ± 0.15	p < 0.001	Cluster 5	ILMN_1252076
Lyzs	-1.16 ± 0.16	1	2.02 ± 0.41	p < 0.001	Cluster 5	ILMN_2939681
Dbp	-1.03 ± 0.2	1	4.07 ± 0.13	p < 0.001	Cluster 5	ILMN_2616226
Sepx1	-1.22 ± 0.19	1	2.16 ± 0.16	p < 0.001	Cluster 5	ILMN_1257142
Gsto1	-1.22 ± 0.12	1	4.42 ± 0.11	p < 0.001	Cluster 5	ILMN_1254523
Fos	-2.68 ± 0.4	p < 0.001	1.67 ± 0.41	0.003	Cluster 5	ILMN_2750515
Ccng1	-1.06 ± 0.27	1	2.26 ± 0.28	p < 0.001	Cluster 5	ILMN_2500276
Zmat3	-1.02 ± 0.22	1	3.06 ± 0.29	p < 0.001	Cluster 5	ILMN_2418426
Tgif1	-1.04 ± 0.31	1	2.3 ± 0.35	p < 0.001	Cluster 5	ILMN_1253854
St3gal3	-1.1 ± 0.01	1	2.06 ± 0.01	p < 0.001	Cluster 5	ILMN_2879848
Rpl22	-1.05 ± 0.08	1	2.14 ± 0.2	p < 0.001	Cluster 5	ILMN_2659229
Ltc4s	-1.05 ± 0.26	1	2.13 ± 0.22	p < 0.001	Cluster 5	ILMN_2658687
Klf2	-1.23 ± 0.22	1	2.52 ± 0.32	p < 0.001	Cluster 5	ILMN_2604029
Fas	-1.03 ± 0.21	1	3.98 ± 0.15	p < 0.001	Cluster 5	ILMN_2902979
Mecp2	-1.01 ± 0.1	1	2.08 ± 0.11	p < 0.001	Cluster 5	ILMN_2603187
Gsg1	-1.04 ± 0.2	1	2.12 ± 0.31	p < 0.001	Cluster 5	ILMN_1222441
Rtn3	-1.06 ± 0.1	1	2.06 ± 0.1	p < 0.001	Cluster 5	ILMN_3081944
E030020A01Rik	-1.09 ± 0.08	1	2.05 ± 0.3	p < 0.001	Cluster 5	ILMN_1247685
1500001E21Rik	-1.02 ± 0.13	1	2.16 ± 0.17	p < 0.001	Cluster 5	ILMN_2451115
Prmt6	-2.04 ± 0.1	p < 0.001	-2.03 ± 0.11	p < 0.001	Cluster 6	ILMN_1221973
Zrsr2	-2.13 ± 0.23	p < 0.001	-1.89 ± 0.18	p < 0.001	Cluster 6	ILMN_2420366
Mat2a	-2.14 ± 0.17	p < 0.001	-1.57 ± 0.17	p < 0.001	Cluster 6	ILMN_2978838
Havcr2	-2.09 ± 0.17	p < 0.001	-1.22 ± 0.12	0.828	Cluster 6	ILMN_2721929
Gadd45g	-2.44 ± 0.03	p < 0.001	-1.88 ± 0.13	p < 0.001	Cluster 6	ILMN_2903945
Tfrc	-3.95 ± 0.09	p < 0.001	-3.68 ± 0.08	p < 0.001	Cluster 6	ILMN_2619848
Tgfbr1	-2.2 ± 0.16	p < 0.001	-1.41 ± 0.18	0.004	Cluster 6	ILMN_2602711
Skil	-3.19 ± 0.03	p < 0.001	-2.71 ± 0.15	p < 0.001	Cluster 6	ILMN_3126697
Mtf1	-2.06 ± 0.15	p < 0.001	-1.69 ± 0.12	0.003	Cluster 6	ILMN_2544252
5033413D16Rik	-3.7 ± 0.07	p < 0.001	-3.5 ± 0.2	p < 0.001	Cluster 6	ILMN_2419078
