# Supplementary material for: Modulation of Macrophage Activities in Proliferation, Lysosome, and Phagosome by the Nonspecific Immunostimulator, Mica
Source: PLoS One. 2015 Feb 10;10(2):e0117838. doi: 10.1371/journal.pone.0117838 (PMC4323240; doi:10.1371/journal.pone.0117838)
Supplement: S2 Table — The pathway mapping was conducted using KEGG database. (XLSX) [file pone.0117838.s002.xlsx]

## Sheet: Table S2
Table S2. Pathways determined using the differentially expressed genes classified as cluster 1 and 2. The pathway mapping was conducted using KEGG database.
Gene symbol	QTC clustering No.	12 h		48 h		Pathways	Functions in pathway	Target ID
		Fold changes	p-value	Fold changes	p-value
Cd74	Cluster 1	1.65 ± 0.17	p < 0.001	5.24 ± 0.11	p < 0.001	Antigene processing and presentation	Antigen presentation	ILMN_3089584
Hspa2	Cluster 1	1.17 ± 0.09	1	2.18 ± 0.1	p < 0.001	Endocytosis, antigen processing and presentation	Antigen presentation	ILMN_1223285
Atp6v1a	Cluster 1	1.66 ± 0.52	0.003	2.01 ± 0.39	p < 0.001	Phagosome	ATPase subunit	ILMN_1255570
Atp6v1d	Cluster 1	1.56 ± 0.24	0.075	2.29 ± 0.33	p < 0.001	Phagosome	ATPase subunit	ILMN_2647048
Atp6v1g1	Cluster 1	1.11 ± 0.25	1	2.36 ± 0.26	p < 0.001	Phagosome	ATPase subunit	ILMN_2928875
Cd274	Cluster 1	2.65 ± 0.05	p < 0.001	11.48 ± 0.12	p < 0.001	Cell adhession molecules	Cell adhession molecules	ILMN_1226800
Cd40	Cluster 1	1.28 ± 0.29	1	5.53 ± 0.3	p < 0.001	Cell adhession molecules	Cell adhession molecules	ILMN_3115796
Cd80	Cluster 1	1.07 ± 0.16	1	2.33 ± 0.16	p < 0.001	Cell adhession molecules	Cell adhession molecules	ILMN_2877958
Cd86	Cluster 1	1.49 ± 0.06	0.165	5.82 ± 0.04	p < 0.001	Cell adhession molecules	Cell adhession molecules	ILMN_2743244
Itgb7	Cluster 1	1.27 ± 0.15	1	2.81 ± 0.14	p < 0.001	Cell adhession molecules	Cell adhession molecules	ILMN_1227434
Pvrl2	Cluster 1	1.32 ± 0.07	0.773	2.27 ± 0.11	p < 0.001	Cell adhession molecules	Cell adhession molecules	ILMN_2645493
Pvrl3	Cluster 2	-2.01 ± 0.15	p < 0.001	-2.73 ± 0.14	p < 0.001	Cell adhession molecules	Cell adhession molecules	ILMN_1250766
Sdc3	Cluster 1	3.26 ± 0.2	p < 0.001	5.17 ± 0.18	p < 0.001	Cell adhession molecules	Cell adhession molecules	ILMN_2715042
Anapc5	Cluster 2	-1.07 ± 0.35	1	-2.33 ± 0.11	p < 0.001	Cell cycle	Cell growth and death	ILMN_2648397
Cdc20	Cluster 2	-1.4 ± 0.17	0.033	-6.8 ± 0.17	p < 0.001	Cell cycle, p53	Cell growth and death	ILMN_2612206
Cdc25a	Cluster 2	-1.67 ± 0.13	0.019	-2.82 ± 0.23	p < 0.001	Cell cycle	Cell growth and death	ILMN_2773110
Cdc45l	Cluster 2	-1.28 ± 0.06	0.941	-3.6 ± 0.06	p < 0.001	Cell cycle	Cell growth and death	ILMN_2919433
Cdc6	Cluster 2	-1.63 ± 0.04	0.033	-4.3 ± 0.06	p < 0.001	Cell cycle	Cell growth and death	ILMN_2597255
Cdc7	Cluster 2	-1.11 ± 0.1	1	-2.2 ± 0.08	p < 0.001	Cell cycle	Cell growth and death	ILMN_1238374
Cdkn2c	Cluster 2	-1.28 ± 0.06	0.448	-2.14 ± 0.09	p < 0.001	Cell cycle	Cell growth and death	ILMN_1228366
Dbf4	Cluster 2	-1.1 ± 0.14	1	-2.19 ± 0.14	p < 0.001	Cell cycle	Cell growth and death	ILMN_2952661
E2f2	Cluster 2	-1.68 ± 0.5	0.019	-3.93 ± 0.4	p < 0.001	Cell cycle	Cell growth and death	ILMN_2673776
Espl1	Cluster 2	-1.27 ± 0.14	1	-3.43 ± 0.14	p < 0.001	Cell cycle	Cell growth and death	ILMN_2911855
Lrdd	Cluster 2	-1.41 ± 0.07	0.359	-2.04 ± 0.06	p < 0.001	p53	Cell growth and death	ILMN_2992009
Orc6l	Cluster 2	-1.44 ± 0.05	0.031	-2.75 ± 0.14	p < 0.001	Cell cycle	Cell growth and death	ILMN_2683190
Plk1	Cluster 2	-1.1 ± 0.11	1	-4.66 ± 0.03	p < 0.001	Cell cycle	Cell growth and death	ILMN_1255053
Pola2	Cluster 2	-1.17 ± 0.01	1	-2.11 ± 0.15	p < 0.001	Pyrimidine metabolism, purine metabolism, DNA replication	DNA polymerase subunit and nucleotide metabolism	ILMN_2614304
Pold1	Cluster 2	-1.21 ± 0.13	1	-2.96 ± 0.11	p < 0.001	Pyrimidine metabolism, purine metabolism, DNA replication	DNA polymerase subunit and nucleotide metabolism	ILMN_2655577
Pold2	Cluster 2	-1.14 ± 0.2	1	-2.56 ± 0.21	p < 0.001	Pyrimidine metabolism, purine metabolism, DNA replication	DNA polymerase subunit and nucleotide metabolism	ILMN_2817892
Pole	Cluster 2	-1.32 ± 0.17	0.795	-2.69 ± 0.22	p < 0.001	Pyrimidine metabolism, purine metabolism, DNA replication	DNA polymerase subunit and nucleotide metabolism	ILMN_2598548
Pole3	Cluster 2	-1.34 ± 0.06	0.646	-2.16 ± 0.06	p < 0.001	Pyrimidine metabolism, purine metabolism, DNA replication	DNA polymerase subunit and nucleotide metabolism	ILMN_2840296
Prim2	Cluster 2	-1.22 ± 0.1	1	-2.4 ± 0.08	p < 0.001	Pyrimidine metabolism, purine metabolism, DNA replication	DNA polymerase subunit and nucleotide metabolism	ILMN_2982965
Gm2a	Cluster 1	1.2 ± 0.21	1	2.01 ± 0.16	p < 0.001	Lysosome	Enzyme and activators	ILMN_2661971
Ak2	Cluster 2	-1.27 ± 0.25	0.867	-2.12 ± 0.28	p < 0.001	Purine metabolism	Enzyme of nucleotide metabolism	ILMN_2641360
Atic	Cluster 2	-1.4 ± 0.14	0.275	-2.09 ± 0.12	p < 0.001	Purine metabolism	Enzyme of nucleotide metabolism	ILMN_3070951
Cad	Cluster 2	-1.32 ± 0.07	0.787	-2.79 ± 0.11	p < 0.001	Pyrimidine metabolism	Enzyme of nucleotide metabolism	ILMN_2761247
Ctps	Cluster 2	-1.41 ± 0.18	0.388	-2.05 ± 0.15	p < 0.001	Pyrimidine metabolism	Enzyme of nucleotide metabolism	ILMN_1219712
Dctpp1	Cluster 2	-1.38 ± 0.09	0.294	-2.13 ± 0.15	p < 0.001	Pyrimidine metabolism	Enzyme of nucleotide metabolism	ILMN_1228334
Dut	Cluster 2	-1.34 ± 0.18	0.696	-2.05 ± 0.24	p < 0.001	Pyrimidine metabolism	Enzyme of nucleotide metabolism	ILMN_1227159
Gart	Cluster 2	-1.52 ± 0.08	0.124	-2.75 ± 0.08	p < 0.001	Purine metabolism	Enzyme of nucleotide metabolism	ILMN_2622163
Nme1	Cluster 2	-1.08 ± 0.07	1	-2.05 ± 0.07	p < 0.001	Pyrimidine metabolism, purine metabolism	Enzyme of nucleotide metabolism	ILMN_1221067
Pde2a	Cluster 2	-1.31 ± 0.18	0.833	-2.51 ± 0.14	p < 0.001	Purine metabolism	Enzyme of nucleotide metabolism	ILMN_2740407
Pfas	Cluster 2	-1.34 ± 0.17	0.19	-3.18 ± 0.19	p < 0.001	Purine metabolism	Enzyme of nucleotide metabolism	ILMN_1242920
Polr1b	Cluster 2	-1.75 ± 0.13	0.007	-2.52 ± 0.32	p < 0.001	Pyrimidine metabolism, purine metabolism	Enzyme of nucleotide metabolism	ILMN_2723483
Polr2d	Cluster 2	-1.23 ± 0	1	-2.04 ± 0.06	p < 0.001	Pyrimidine metabolism, purine metabolism	Enzyme of nucleotide metabolism	ILMN_2624135
Rrm1	Cluster 2	-1.24 ± 0.21	0.257	-4.27 ± 0.21	p < 0.001	Pyrimidine metabolism, purine metabolism	Enzyme of nucleotide metabolism	ILMN_2977624
Rrm2	Cluster 2	-1.58 ± 0.36	0.044	-5.68 ± 0.27	p < 0.001	Pyrimidine metabolism, purine metabolism, p53	Enzyme of nucleotide metabolism	ILMN_2819319
Tk1	Cluster 2	-1.65 ± 0.1	p < 0.001	-4.67 ± 0.09	p < 0.001	Pyrimidine metabolism	Enzyme of nucleotide metabolism	ILMN_2605890
Tyms	Cluster 2	-1.37 ± 0.19	0.047	-4.21 ± 0.23	p < 0.001	Pyrimidine metabolism	Enzyme of nucleotide metabolism	ILMN_2484707
Uck2	Cluster 2	-1.27 ± 0.13	0.159	-2.04 ± 0.14	p < 0.001	Pyrimidine metabolism	Enzyme of nucleotide metabolism	ILMN_1242013
Umps	Cluster 2	-1.62 ± 0.08	0.036	-2.66 ± 0.1	p < 0.001	Pyrimidine metabolism	Enzyme of nucleotide metabolism	ILMN_1213014
Gaa	Cluster 1	1.29 ± 0.15	0.75	2.1 ± 0.21	p < 0.001	Lysosome	Glycosidases	ILMN_1254199
Gba	Cluster 1	1.29 ± 0.05	0.074	2.02 ± 0.1	p < 0.001	Lysosome	Glycosidases	ILMN_3130172
Glb1	Cluster 1	1.15 ± 0.07	1	2.6 ± 0.09	p < 0.001	Lysosome	Glycosidases	ILMN_1221935
Hexa	Cluster 1	1.63 ± 0.13	p < 0.001	2.86 ± 0.11	p < 0.001	Lysosome	Glycosidases	ILMN_2773624
Idua	Cluster 1	1.72 ± 0.1	0.009	2.72 ± 0.08	p < 0.001	Lysosome	Glycosidases	ILMN_2980466
Naga	Cluster 1	1.43 ± 0.2	0.313	2.02 ± 0.09	p < 0.001	Lysosome	Glycosidases	ILMN_1248289
Naglu	Cluster 1	1.84 ± 0.39	0.002	2.5 ± 0.41	p < 0.001	Lysosome	Glycosidases	ILMN_2721503
Neu1	Cluster 1	1.77 ± 0.02	p < 0.001	2.76 ± 0.13	p < 0.001	Lysosome	Glycosidases	ILMN_2708906
Pla2g15	Cluster 1	1.25 ± 0.15	0.974	2.55 ± 0.09	p < 0.001	Lysosome	Lipases	ILMN_1257060
Lamp2	Cluster 1	1.31 ± 0.15	0.294	3.23 ± 0.13	p < 0.001	Lysosome, phagosome	Major lysosome membrane	ILMN_3153207
H2-D1	Cluster 1	1.29 ± 0.21	0.133	3.8 ± 0.1	p < 0.001	Phagosome, cell adhesion molecules, endocytosis, antigen processing and presentation	MHC class I, antigen presentation	ILMN_2608090
H2-K1	Cluster 1	1.41 ± 0.31	0.126	3.76 ± 0.48	p < 0.001	Phagosome, cell adhesion molecules, endocytosis, antigen processing and presentation	MHC class I, antigen presentation	ILMN_2795520
H2-Q6	Cluster 1	1.38 ± 0.32	0.231	3.71 ± 0.39	p < 0.001	Phagosome, cell adhesion molecules, endocytosis, antigen processing and presentation	MHC class I, antigen presentation	ILMN_2675337
H2-Q7	Cluster 1	1.37 ± 0.29	0.519	3.85 ± 0.19	p < 0.001	Phagosome, cell adhesion molecules, endocytosis, antigen processing and presentation	MHC class I, antigen presentation	ILMN_2924419
H2-Q8	Cluster 1	1.06 ± 0.74	1	2.95 ± 0.66	p < 0.001	Phagosome, cell adhesion molecules, endocytosis, antigen processing and presentation	MHC class I, antigen presentation	ILMN_2951592
H2-T23	Cluster 1	1.75 ± 0.24	0.007	3.92 ± 0.16	p < 0.001	Phagosome, cell adhesion molecules, endocytosis, antigen processing and presentation	MHC class I, antigen presentation	ILMN_1223179
Ctsl	Cluster 1	1.21 ± 0.13	1	2.48 ± 0.06	p < 0.001	Lysosome, phagosome, antigen processing and presentation	MHC classⅡ, antigen presentation	ILMN_2904703
Ctss	Cluster 1	1.35 ± 0.37	0.639	2.19 ± 0.16	p < 0.001	Lysosome, phagosome, antigen processing and presentation	MHC classⅡ, antigen presentation	ILMN_1246861
Tuba1b	Cluster 2	-1.12 ± 0.12	1	-2.57 ± 0.12	p < 0.001	Phagosome	Microtube	ILMN_2986393
Tubb2c	Cluster 2	-1.38 ± 0.14	0.006	-3.59 ± 0.15	p < 0.001	Phagosome	Microtube	ILMN_2702061
Tubb5	Cluster 2	-1.22 ± 0.22	0.387	-3.54 ± 0.18	p < 0.001	Phagosome	Microtube	ILMN_1227164
Mcm2	Cluster 2	-1.22 ± 0.07	0.91	-2.33 ± 0.07	p < 0.001	Cell cycle, DNA replication	Mini-chromosome maintenance (MCM) complex (helicase)	ILMN_1250907
Mcm3	Cluster 2	-1.26 ± 0.25	1	-3.91 ± 0.24	p < 0.001	Cell cycle, DNA replication	Mini-chromosome maintenance (MCM) complex (helicase)	ILMN_2851040
Mcm4	Cluster 2	-1.36 ± 0.06	0.026	-3.57 ± 0.08	p < 0.001	Cell cycle, DNA replication	Mini-chromosome maintenance (MCM) complex (helicase)	ILMN_2936427
Mcm5	Cluster 2	-1.41 ± 0.1	0.005	-4.91 ± 0.09	p < 0.001	Cell cycle, DNA replication	Mini-chromosome maintenance (MCM) complex (helicase)	ILMN_2742849
Mcm6	Cluster 2	-1.48 ± 0.12	0.005	-5.13 ± 0.06	p < 0.001	Cell cycle, DNA replication	Mini-chromosome maintenance (MCM) complex (helicase)	ILMN_1233857
Mcm7	Cluster 2	-1.22 ± 0.15	1	-4.03 ± 0.05	p < 0.001	Cell cycle, DNA replication	Mini-chromosome maintenance (MCM) complex (helicase)	ILMN_1213616
Laptm4a	Cluster 1	1.14 ± 0.1	1	2.19 ± 0.11	p < 0.001	Lysosome	Minor lysosome membrane	ILMN_1254173
Slc11a1	Cluster 1	1.66 ± 0.05	0.001	3.03 ± 0.19	p < 0.001	Lysosome	Minor lysosome membrane	ILMN_2983516
Slc11a2	Cluster 1	1.39 ± 0.05	0.361	2.5 ± 0.05	p < 0.001	Lysosome	Minor lysosome membrane	ILMN_2665063
Slc17a5	Cluster 1	1.23 ± 0.25	1	2.33 ± 0.18	p < 0.001	Lysosome	Minor lysosome membrane	ILMN_1216788
Cyba	Cluster 1	1.1 ± 0.17	1	2.13 ± 0.01	p < 0.001	Phagosome	NADPH oxidase	ILMN_2806700
Bbc3	Cluster 1	1.31 ± 0.06	0.75	2.75 ± 0.1	p < 0.001	p53	p53 signaling pathway	ILMN_2920736
Ccnb1	Cluster 2	-1.5 ± 0.11	0.084	-3.84 ± 0.08	p < 0.001	Cell cycle, p53	p53 signaling pathway	ILMN_2753497
Ccnd3	Cluster 2	-1.05 ± 0.15	1	-2.14 ± 0.17	p < 0.001	Cell cycle, p53	p53 signaling pathway	ILMN_3131063
Ccne1	Cluster 2	-1.53 ± 0.14	0.105	-2.85 ± 0.27	p < 0.001	Cell cycle, p53	p53 signaling pathway	ILMN_2716497
Ccne2	Cluster 2	-1.58 ± 0.11	0.063	-5.2 ± 0.14	p < 0.001	Cell cycle, p53	p53 signaling pathway	ILMN_1245789
Cdc2a	Cluster 2	-1.19 ± 0.06	1	-4.16 ± 0.11	p < 0.001	Cell cycle, p53	p53 signaling pathway	ILMN_2657844
Cdkn1a	Cluster 1	1.71 ± 0.23	p < 0.001	2.58 ± 0.27	p < 0.001	Cell cycle, p53	p53 signaling pathway	ILMN_2634083
Gadd45a	Cluster 1	1.65 ± 0.03	0.023	12.33 ± 0.03	p < 0.001	Cell cycle, p53	p53 signaling pathway	ILMN_2742152
Mdm2	Cluster 1	1.22 ± 0.09	0.777	2.64 ± 0.09	p < 0.001	Endocytosis, cell cycle, p53	p53 signaling pathway	ILMN_2850753
Sesn2	Cluster 1	1.47 ± 0.55	0.206	2.13 ± 0.76	p < 0.001	p53	p53 signaling pathway	ILMN_2948945
Siah1b	Cluster 2	-1.4 ± 0.1	0.41	-2.44 ± 0.13	p < 0.001	p53	p53 signaling pathway	ILMN_2618014
Actb	Cluster 2	-1.19 ± 0.51	0.737	-2.54 ± 0.57	p < 0.001	Phagosome	Phagosome formation	ILMN_2617433
Fcgr1	Cluster 1	1.12 ± 0.1	1	3.2 ± 0.06	p < 0.001	Phagosome	Phagosome-promoting receptors	ILMN_1229523
Fcgr2b	Cluster 1	1.55 ± 0.13	0.023	2.07 ± 0.12	p < 0.001	Phagosome	Phagosome-promoting receptors	ILMN_1228657
Fcgr3	Cluster 1	2.47 ± 0.1	p < 0.001	5.55 ± 0.11	p < 0.001	Phagosome	Phagosome-promoting receptors	ILMN_2687403
Fcgr4	Cluster 1	2.07 ± 0.26	p < 0.001	8.07 ± 0.2	p < 0.001	Phagosome	Phagosome-promoting receptors	ILMN_2631161
Ctsa	Cluster 1	1.42 ± 0.43	0.262	2.46 ± 0.42	p < 0.001	Lysosome	Proteases	ILMN_1213617
Ctsk	Cluster 1	1.57 ± 0.14	0.064	2.69 ± 0.04	p < 0.001	Lysosome	Proteases	ILMN_2711163
Ctsz	Cluster 1	1.32 ± 0.07	0.277	2.36 ± 0.11	p < 0.001	Lysosome	Proteases	ILMN_2839569
Napsa	Cluster 1	1.26 ± 0.04	0.861	4.1 ± 0.06	p < 0.001	Lysosome	Proteases	ILMN_2781030
Tpp1	Cluster 1	1.51 ± 0.08	0.121	2.3 ± 0.08	p < 0.001	Lysosome	Proteases	ILMN_2705991
Fen1	Cluster 2	-1.31 ± 0.13	0.046	-2.88 ± 0.15	p < 0.001	DNA replication	Replication and repair	ILMN_1259473
Lig1	Cluster 2	-1.32 ± 0.38	0.586	-3.85 ± 0.2	p < 0.001	DNA replication	Replication and repair	ILMN_2595519
Rfc5	Cluster 2	-1.42 ± 0.16	0.304	-3.21 ± 0.15	p < 0.001	DNA replication	Replication and repair	ILMN_2637203
Rnaseh2c	Cluster 2	-1.08 ± 0.11	1	-2.4 ± 0.09	p < 0.001	DNA replication	Replication and repair	ILMN_1259794
Rpa2	Cluster 2	-1.6 ± 0.1	0.046	-3.83 ± 0.17	p < 0.001	DNA replication	Replication and repair	ILMN_2602687
Arsb	Cluster 1	1.38 ± 0.13	0.007	2.14 ± 0.16	p < 0.001	Lysosome	Sulfatases	ILMN_1225374
Gns	Cluster 1	1.2 ± 0.13	0.621	2.09 ± 0.09	p < 0.001	Lysosome	Sulfatases	ILMN_1248555
Agap1	Cluster 1	1.19 ± 0.08	1	5.15 ± 0.05	p < 0.001	Endocytosis	Transport and catabolism	ILMN_3086136
Rab22a	Cluster 1	1.26 ± 0.16	1	2.02 ± 0.31	p < 0.001	Endocytosis	Transport and catabolism	ILMN_2963223
Vps45	Cluster 1	1.68 ± 0.07	0.013	2.01 ± 0.09	p < 0.001	Endocytosis	Transport and catabolism	ILMN_2519345
